# Supplementary material for: Kynurenic acid mediates epicardial fat-induced lymphatic metabolic dysfunction in atrial fibrillation
Source: Nat Commun. 2026 May 19;17:6616. doi: 10.1038/s41467-026-72974-9 (PMC13381822; doi:10.1038/s41467-026-72974-9)
Supplement: Supplementary file 4 — Source data [file 41467_2026_72974_MOESM4_ESM.zip]

Archive with 17 entries (16 files):
- Source data/
- Source data/Figure 1.xlsx
- Source data/Figure 2.xlsx
- Source data/Figure 3.xlsx
- Source data/Figure 4.xlsx
- Source data/Figure 5.xlsx
- Source data/Sup Figure 1.xlsx
- Source data/Sup Figure 10.xlsx
- Source data/Sup Figure 11.xlsx
- Source data/Sup Figure 2.xlsx
- Source data/Sup Figure 3.xlsx
- Source data/Sup Figure 4.xlsx
- Source data/Sup Figure 5.xlsx
- Source data/Sup Figure 6.xlsx
- Source data/Sup Figure 7.xlsx
- Source data/Sup Figure 8.xlsx
- Source data/Sup Figure 9.xlsx
