# Supplementary material for: Kynurenic acid mediates epicardial fat-induced lymphatic metabolic dysfunction in atrial fibrillation
Source: Nat Commun. 2026 May 19;17:6616. doi: 10.1038/s41467-026-72974-9 (PMC13381822; doi:10.1038/s41467-026-72974-9)
Supplement: Supplementary file 4 — Source data [file 41467_2026_72974_MOESM4_ESM.zip › Source data/Figure 1.xlsx]

## Sheet: Fig 1B
	mRNA expression
	no AFib																PAF													PerAF
LYVE1	0.508691	2.03476	0.986138	1.62435	2.55773	0.543315	2.75082	0.607039	0.982726	0.702155	0.566388	2.36176	1.01386	3.85001	2.14334	0.803774	1.75913	0.468091	0.374974	1.34244	1.99981	1.13278	0.521183	1.65848	1.09799	0.800993	0.040522	1.87887	2.50509	0.403282	0.74219	2.30515	0.27545	0.289144	0.578289	0.765705	0.892874	0.353519	1.33317	0.36472	0.607039
PROX1	0.975745	0.849435	0.765554	0.562364	0.78164	0.800834	1.03496	0.41887	1.1054	1.13255	0.809204	1.66968	1.43353	1.55248	1.06038	1.02425	1.8208	0.47289	0.916734	0.643751	0.645986	0.399032	0.346175	0.697167	0.337878	0.935997	0.526526	0.724258	0.602727	0.321876	0.295161	0.524704	0.256953	0.168744	0.15016	0.071194	0.454675	0.346175	0.594429	0.57418	0.935997	0.448934
VEGFC	0.570259	1.61853	0.697221	1.25674	1.68727	0.604866	1.16853	1.02079	0.692405	0.42919	0.979209	1.44863	0.891736	1.06784	1.91148	0.530229	0.65053	0.949137	0.687622	1.62979	1.31466	0.742101	0.657329	1.04586	0.468035	1.02079	0.447416	1.31011	2.20333	0.584262	0.343811	1.41391	0.185525	0.306655	0.166626	0.328665	0.494721	1.57974	0.303483	0.219104	0.979209
VEGFR3	0.512202	1.05686	0.429218	1.23523	1.93158	0.744727	1.3102	0.982673	0.757745	0.731933	1.01733	1.9116	0.95912	1.57984	1.99278	0.439759	0.458433	0.789923	1.15651	0.789011	1.37852	0.685289	0.586329	1.63556	0.715216	1.52603	0.464833	0.916866		0.510429	0.102222	0.269767	0.167216	0.226061	0.704555	0.20233	0.81213	0.564397	0.386833	0.081604	0.329827	1.32389
PDPN	0.966065	1.31057	0.936397	1.21436	0.714592	0.760591	1.06083	0.488081	0.923506	0.760591	0.870667	1.39977	1.09444	1.2018	1.03182	1.26593	2.14383	1.37097	0.662133	0.986364	2.02819	0.545327	1.43415	1.39493	1.57483	1.66462	0.613524	0.463891	1.84701	2.34327	1.19764	0.757959	0.388286	4.14161	2.18888	1.35209	3.65581	0.641799	0.739792	0.516507	0.345125	1.27032

## Sheet: Fig 1C
	mRNA expression
	no AFib																PAF													PerAF
VEGFA	0.838372	0.847134	0.80422	0.864934	0.648718	0.930232	1.38095	0.936702	1.07599	0.907936	0.92061	1.30194	1.08723	0.97648	1.4247	1.05384	5.35417	3.20575	16.9788	9.32215	10.3795	2.13711	7.18836	0.704984	16.8615	2.43794	3.18361	23.7633		13.9352	4.581	1.40023	1.40509	12.6904	3.4959	3.15068	13.2752	1.24458	0.622291	0.364923	0.185008	0.588724
VEGFB	0.878842	1.07824	1.01655	0.828558	1.00255	1.13184	0.73391	1.184	0.792056	0.778449	0.988748	1.21729	1.14367	0.851852	1.3983	0.975136	12.2412	4.06618	6.0573	2.81605	6.4249	2.31125	5.44026	5.05838	12.5418	11.8242	5.81055	6.44721	10.7307	4.12294	4.25357	2.42616	1.48316	3.2573	4.16603	3.04972	7.99266	2.63659	7.20338	1.37428	1.66287	6.46959
VEGFR1	0.686984	1.0305	0.811323	1.08549	1.07426	1.0058	1.318	1.21702	0.70875	0.533421	0.971542	1.6857	0.941705	0.985104	1.42736	0.51704	5.05723	1.69155	5.18142	2.96565	1.13159	0.991956	1.35036	1.02338	1.2128	1.29087	1.48797	1.55655	1.45735	1.44728	2.97594	1.1634	0.411324	0.593923	0.518835	3.40664	1.81296	2.1263	0.928741	0.789137	2.50246
VEGFR2	0.65629	2.05253	0.954227	1.10374	1.09233	0.878068	1.09612	1.21622	0.884176	0.651757	0.813608	1.34481	0.616599	0.974278	1.11528	0.549962	4.14797	1.30804	4.61844	1.43635	0.97766	1.71405	1.26348	1.59373	2.12492	4.4303	1.31714	5.30519	3.61102	2.30123	1.2332	1.13085	0.802406	1.37784	1.35887	0.378248	7.32285	1.52352	4.09086	1.21622	1.08855	3.83016

## Sheet: Fig 1D
	mRNA expression
	no AFib																PAF												PerAF
CD68	0.313903	1.28645	0.412765	0.749184	2.53747	0.656739	1.94989	0.422901	1.09687	0.537148	0.610639	1.562	0.604323	1.46246	1.282	0.515267	3.68942	0.780999	5.84982	3.58853	1.27756	2.2711	2.99674	2.98637	4.58968	3.50252	1.76344	5.53427	7.58628	1.43236	1.01283	0.290859	6.71968	0.443926	4.88511	0.728698	2.17859	0.974945	0.83996	3.95422
CD11c	0.573992	1.30053	0.444145	0.775986	3.95617	0.775986	2.21776	0.306531	0.894469	0.380008	0.548705	1.17211	0.30547	0.929227	0.906955	0.51196	6.76975	0.61519	69.2673	21.5423	4.1099	5.49875	64.4051	19.618	3.05062	28.623	33.9209	12.988	29.2244	7.69597	1.97808	0.632485	7.05724	1.71013	1.86491	26.1566	1.47847	4.9386	50.8827

## Sheet: Fig 1F
	no AFib																PAF													PerAF
Fibrosis Area (%)	11.71	6.17	7.81	8.56	10.39	11.12	6.99	14.4	10.9	9.09	13.59	10.25	18.01	8.82	13.04	11.02	7.6	10.11	18.4	11.13	10.69	12.81	14.5	13.68	9.08	12.31	11	8.35	7.6	15.7	15	20.82	12.2	11.76	12.47	15.65	11.7	18.3	15.07	18.1	16.31	17
Intercellular space (%)	14.7925	14.4867	12.1888	14.7809	17.338	21.3974	11.1668	22.0691	21.8065	13.9392	24.875	11.2561	18.971	12.1915	18.472	12.6726	11.6626	21.9793	30.5951	18.2376	29.6537	15.2098	24.6937	13.6173	10.9168	15.5175	13.394	11.0037	22.095	22.8605	23.3683	26.8227	30.1229	13.1149	17.6225	14.1781	21.7282	18.0877	17.8181	30.7531	35.7195	15.0432

## Sheet: Fig 1G
	no AFib																PAF													PerAF
Total collagen (µg/mL/mg)	5.48257	4.38697	6.14989	4.84513	9.08809	6.42877	7.51441	8.16181	3.75949	6.34909	8.90881	9.23749	8.35105	10.0144	10.0443	6.20965	13.2691	10.3625	15.875	13.8875	14.8456	8.25	12.577	6.9125	12.5305	11.975	10.3032	10.4626	11.6578	21.8779	15.6448	23.7959	16.9425	13.9272	12.3208	10.9947	17.5482	27.0827	19.5	30.53	15.625	19.55

## Sheet: Fig 1I
	Quantification of atrial lymphatics
	no AFib																PAF													PerAF
LEC density (n/mm2)	267.048	435.499	317.102	337.123	379.853	231.239	403.057	284.346	293.19	254.271	218.948	459.056	427.196	509.772	391.472	338.993	496.81	249.784	279.809	313.463	304.384	336.302	204.329	406.428	425.217	298.624	387.449	396.6	366.122	229.171	222.21	217.397	337.549	362.69	311.087	198.177	247.007	338.851	205.124	198.095	315.994	258.099
LYVE1-positive area (%)	0.230333	0.377333	0.238	0.299333	0.373	0.199667	0.316333	0.258	0.281	0.210333	0.209	0.415667	0.353333	0.459333	0.315	0.214667	0.313	0.2585	0.181667	0.196333	0.2755	0.182	0.1	0.243	0.298333	0.238667	0.484333	0.358333	0.329	0.073	0.157	0.110667	0.208667	0.3175	0.156333	0.111	0.1535	0.203	0.166	0.2045	0.139667	0.108667

## Sheet: Fig 1J
	Quantification of atrial lymphatics and intercellular space
	Sample1	Sample2	Sample3	Sample4	Sample5	Sample6	Sample7	Sample8	Sample9	Sample10	Sample11	Sample12	Sample13	Sample14	Sample15	Sample16	Sample17	Sample18	Sample19	Sample20	Sample21	Sample22	Sample23	Sample24	Sample25	Sample26	Sample27	Sample28	Sample29	Sample30	Sample31	Sample32	Sample33	Sample34	Sample35	Sample36	Sample37	Sample38	Sample39	Sample40	Sample41	Sample42
LEC density (n/mm2)	267.048	435.499	317.102	337.123	379.853	231.239	403.057	284.346	293.19	254.271	218.948	459.056	427.196	509.772	391.472	338.992	496.81	228.094	279.809	313.463	304.384	336.302	204.329	406.428	425.217	298.624	387.449	396.6	366.122	259.224	222.21	217.397	337.549	362.69	311.087	198.177	272.515	338.851	205.123	198.095	315.994	258.099
LYVE1-positive area (%)	0.230333	0.377333	0.238	0.299333	0.373	0.199667	0.316333	0.258	0.281	0.210333	0.209	0.415667	0.353333	0.459333	0.315	0.214667	0.313	0.231	0.181667	0.196333	0.182	0.182	0.1	0.243	0.298333	0.238667	0.484333	0.358333	0.329	0.108667	0.157	0.110667	0.208667	0.3175	0.156333	0.111	0.163	0.203	0.166	0.2045	0.139667	0.108667
Intercellular space (%)	14.7925	14.4867	12.9724	14.7809	17.338	21.3974	11.1668	22.0691	21.8065	13.9392	24.875	11.2561	18.971	12.1915	18.472	12.6726	11.6626	21.9793	30.5951	18.2376	29.6537	15.2098	24.6937	13.6173	10.9168	15.5175	13.394	11.0037	22.095	22.8605	23.3683	26.8227	30.1229	13.1149	17.6225	14.1781	21.7282	18.0877	17.8181	30.7531	35.7195	15.0432

## Sheet: Fig 1M
	Quantification of atrial lymphatics and EAT fibrosis
	Sample1	Sample2	Sample3	Sample4	Sample5	Sample6	Sample7	Sample8	Sample9	Sample10	Sample11	Sample12	Sample13	Sample14	Sample15	Sample16	Sample17	Sample18	Sample19	Sample20	Sample21	Sample22	Sample23	Sample24	Sample25	Sample26	Sample27	Sample28	Sample29	Sample30	Sample31	Sample32	Sample33	Sample34	Sample35	Sample36	Sample37	Sample38	Sample39	Sample40	Sample41
LEC density (n/mm2)	267.048	435.499	317.102	337.123	379.853	231.239	403.057	284.346	293.19	254.271	218.948	459.056	427.196	509.772	391.472	496.81	228.094	279.809	313.463	304.384	336.302	204.329	406.428	425.217	298.624	387.449	396.6	366.122	259.224	222.21	217.397	337.549	362.69	311.087	198.177	272.515	338.851	205.123	198.095	315.994	258.099
EAT fibrosis (%)	8.39421	7.13348	4.45534	6.38842	8.20214	6.41501	4.90779	8.36665	6.90181	6.19384	7.33008	6.71473	9.0415	5.93822	9.77069	7.6	10.8903	7.8	9.59351	13.7492	14.3039	9.99021	11.2177	8.59087	10.2244	14.8645	6.65521	6.97943	17.1	9.8	17.0769	10.8497	13.6787	9.4	11.2	10.5645	15	15.9	27.2573	10.2145	18.8762

## Sheet: Fig 1O
	mRNA expression
	no AFib					AFib
Lyve1	1.18593	0.417839	0.920838	1.65407	0.821322	0.211103	0.147217	1.22775	0.801636	0.128605	0.735104	0.414953	0.201105	0.763669	0.715002	0.466846
Prox1	1.43872	0.463224	1.0244	1.414	0.659655	0.131195	0.16955	0.545172	0.61335	0.29215	0.89489	0.160404	0.314206	0.682917	0.798178	0.611228
Vegfc	1.23489	0.574104	1.1887	1.08251	0.919794	0.369689	0.926192	0.588202	0.466317	0.249893	0.741945	0.286059	0.423192	0.891547	0.552629	0.526455
Vegfr3	0.918293	0.708101	1.70176	0.931112	0.740734	0.244351	0.367809	0.698352	0.435887	0.386095	0.78026	0.340807	0.216438	1.2159	0.804981	0.777561
Tgfb1	1.01528	0.633702	2.00956	0.268292	1.07317	0.804898	1.54958	1.39656	0.67216	2.26872	0.605785	1.45083	1.64362	1.53888	1.36309	2.32443
Acta2	1.33563	0.258372	1.57737	1.13486	0.693765	1.08864	0.548103	0.791422	0.454553	3.19878	0.608159	0.836548	0.454553	1.14672	0.878138	1.6161
Col1a1	1.30387	0.76461	1.5452	0.64519	0.741129	1.28592	1.85035	1.72046	2.55407	1.01945	3.72644	0.899875	1.34985	0.723365	1.03368	0.808207
Col3a1	1.30739	0.827417	1.11859	0.892971	0.853632	1.03648	0.382011	1.06931	0.930892	0.607807	1.12248	0.651432	0.291524	1.45567	0.758744	1.20304
Ccl2	0.808551	1.35042	1.45741	0.76229	0.749843	1.73918	1.62835	2.20139	1.58932	0.811358	0.971584	1.20448	0.72117	0.995444	1.52458	1.93645
Il1b	1.4957	0.341704	1.79107	0.165032	1.20649	0.141691	0.353755	0.162197	0.183115	0.140226	0.441603	0.072837	4.1578	0.26167	0.435523	0.532488
Tnf	1.1071	0.523688	2.1989	0.271078	0.899241	0.148319	0.326868	0.547822	0.745758	0.217906	0.532842	0.141295	0.883793	0.415172	1.41106	0.183873

## Sheet: Fig 1Q
	Quantification of atrial lymphatics
	no AFib					AFib
LEC density (n/mm2)	508.42	446.213	535.075	615.573	500.533	448.98	340.376	557.725	463.724	359.361	391.681	440.172	432.618	509.402	496.532	401.534
