# Supplementary material for: Kynurenic acid mediates epicardial fat-induced lymphatic metabolic dysfunction in atrial fibrillation
Source: Nat Commun. 2026 May 19;17:6616. doi: 10.1038/s41467-026-72974-9 (PMC13381822; doi:10.1038/s41467-026-72974-9)
Supplement: Supplementary file 4 — Source data [file 41467_2026_72974_MOESM4_ESM.zip › Source data/Figure 2.xlsx]

## Sheet: Fig 2B
No AFib								AFib
0.996989	1.0102	1.02419	1.0304	1.01719	1.00476	0.976785	0.939485	1.22856	1.20369	1.28917	1.25032	1.3086	1.24643	1.27285	1.22545

## Sheet: Fig 2D
No AFib			AFib
0.947368	1.26316	0.789474	0.157895	0.315789	0.157895

## Sheet: Fig 2E
	No AFib								AFib
LYVE1	1.17692	1.38993	0.9693	1.38033	0.826459	0.855604	0.891938	0.982831	0.879658	0.843825	0.787316	0.505231	0.724479	0.904389	0.719474	0.657478
PROX1	0.945535	1.16409	0.828862	1.23902	0.888352	0.965403	0.939004	1.28272	0.773355	0.888352	0.823136	0.840432	0.817451	0.87007	0.736728	0.650312
TAGLN	1.02551	1.24517	1.09911	0.983733	0.730187	0.950223	0.956832	1.02551	1.10676	1.45029	1.45029	1.23656	1.23656	1.45029	1.46037	1.37206
CYTB	1.64484	1.12346	0.741204	0.887576	0.783466	0.85142	1.05551	0.91253	0.569569	0.453113	0.610449	0.573531	0.557848	0.602045	0.649744	0.658814
COX1	0.939699	1.30159	1.20603	0.870714	1.18943	1.03546	0.683148	0.773928	0.818056	0.6879	1.1331	0.79019	0.61997	0.829475	0.895193	0.727123
COX2	0.820188	0.88517	0.975373	0.739194	0.689693	0.968636	1.55189	1.36986	1.15191	0.942148	0.948701	0.891326	0.729018	1.13605	1.30498	1.41816
COX3	1.70255	1.11551	0.627505	0.887427	0.761914	0.839557	1.1078	0.957736	0.672544	0.472275	0.610346	0.569473	0.565539	0.573434	0.696261	0.794269
ND2	1.3688	1.06652	0.764673	0.878378	0.791639	0.928462	1.23363	0.96789	0.647483	0.461024	0.625427	0.548253	0.693955	0.689162	0.813895	0.872311
ND4	1.64706	1.12498	0.659705	0.801011	0.711973	0.812193	1.25692	0.98616	0.646129	0.441319	0.582324	0.57034	0.624119	0.598695	0.812193	0.907452
ATP6	1.61401	1.06485	0.779515	0.774131	0.702539	0.758199	1.17336	1.13339	0.562782	0.466727	0.503704	0.4385	0.536128	0.447714	0.67392	0.67392
ATP8	1.5991	1.14652	0.82203	0.816352	0.772316	0.715619	1.17061	0.957446	0.622982	0.513083	0.585306	0.614406	0.735738	0.761683	0.984364	0.730655

## Sheet: Fig 2F
Time (minutes)	No Afib									Afib
1.53662	22.7838	22.2633	19.4475	27.4604	23.4821	24.4667	20.9829	20.9859	23.5618	24.9484	29.248	20.3224	22.5187	29.9308	20.877	18.2235	20.9185	15.9038
8.02364	23.5223	24.2115	19.8041	24.5956	21.0257	19.2728	21.784	20.475	21.8399	19.5898	26.04	21.1493	20.1873	23.5334	17.2686	17.0811	17.6718	14.4234
14.5107	22.8278	23.8186	19.728	23.5074	20.6576	19.0114	19.5317	18.8502	21.2589	21.1621	23.9721	21.5253	18.119	24.5148	19.9008	17.4538	16.7563	14.6026
21.0794	9.95747	9.86864	7.51694	12.9534	8.66901	10.2734	12.6206	9.78376	12.6411	9.54855	12.0348	8.46049	9.36694	10.5582	7.21502	17.4882	16.1141	7.81458
27.5646	9.43447	10.1105	8.58596	13.239	11.5727	10.104	10.8394	9.77672	13.0913	10.4592	11.0867	9.96776	11.6944	11.3476	9.00042	16.3944	17.3204	7.09378
34.0498	9.82713	9.08074	7.13786	11.0809	9.58331	8.51802	11.5928	9.76205	10.9812	7.98447	12.9559	8.11455	9.32605	13.3867	8.47953	16.681	16.7299	6.74523
40.6108	55.5322	60.3846	52.2505	60.7442	48.704	48.0826	51.9525	44.966	55.0435	43.8241	49.3396	53.1473	43.4076	58.6125	41.8934	34.4261	33.9519	32.828
47.0976	46.4527	54.365	45.7762	57.9526	46.2897	46.7842	49.16	44.7634	48.9844	38.5753	44.603	47.28	41.082	51.9261	39.2591	35.5997	37.0906	30.1782
53.611	43.2498	52.6416	44.3609	56.1701	46.6347	45.545	47.5641	42.2801	47.27	37.995	44.8625	45.901	43.6046	51.9041	40.2248	35.914	38.0237	27.7732
60.1751	6.25592	5.37498	5.13692	8.2296	8.25855	5.95717	8.63325	5.98539	9.77513	4.84458	6.40739	4.23292	6.50021	9.42665	3.59028	6.63811	6.78831	4.64395
66.6624	7.42164	4.48384	5.03535	10.1714	8.5763	6.16393	8.73239	5.71265	8.15425	6.31207	6.45491	5.08258	6.27342	8.90339	4.64804	5.89073	6.11798	4.98256
73.1481	8.12633	6.55463	5.84458	7.76094	8.24388	5.04015	10.0026	7.89946	8.67909	4.97206	7.25896	6.13569	5.84456	7.46785	5.06723	7.03011	7.54993	5.56455

## Sheet: Fig 2H
	log2(FC)	-log10(p)
Histidine	-0.95126	2.9266
Isoleucine	-0.56972	3.7703
Methionine	-0.54806	1.3569
Valine	-0.45802	3.9767
Arginine	-0.45657	1.8568
Leucine	-0.44447	3.2161
Alanine	0.40467	2.8214
Phenylalanine	-0.40245	3.771
Tyrosine	-0.35931	5.0614
Glutamine	0.31919	0.22532
Proline	0.31514	1.6642
Glycine	-0.30391	1.0813
Lysine	-0.28356	0.86319
Serine	0.2702	1.127
Asparagine	0.2679	2.7705
Threonine	-0.2376	5.8115
Tryptophan	-0.21984	1.747
Glycine	0.15906	1.5368
Cysteine	-0.10513	0.44609
Aspartic acid	0.02185	0.079086

## Sheet: Fig 2I
	No Afib								Afib
Kynurenic acid	-1.23779	-0.798905	-1.45723	-0.798905	-0.0857194	-0.19544	-0.0857194	-0.963487	1.72468	0.627466	-0.744045	1.72468	0.627466	1.17607	0.627466	-0.14058
Myristic acid	-1.07586	-0.36893	0.338002	-1.07586	-0.36893	-0.0154641	-0.36893	1.04493	-1.88883	-0.722396	0.338002	-0.36893	0.338002	1.75187	0.691468	1.75187
Oleic acid	-0.517549	-2.0702	0.776324	0.258775	1.29387	-1.81142	0.517549	0.517549	-8.76762e-16	0.517549	-1.0351	-0.517549	0.517549	-8.76762e-16	1.55265	-8.76762e-16
Palmitic acid	0.75	-1.25	0.75	-1.25	-0.25	0.75	-0.25	-0.25	-0.25	-1.25	-0.25	-1.25	1.75	0.75	1.75	-0.25
Stearic acid	0.275705	-1.19472	1.01092	0.275705	0.275705	0.275705	0.275705	-1.19472	0.275705	-0.459509	-1.19472	-1.19472	1.74613	0.275705	1.74613	-1.19472
Prostaglandin D1 Prostaglandin E1 Prostaglandin F2α	-0.163121	-1.90307	-0.772104	-1.90307	-0.598109	-1.90307	-1.90307	-1.90307	-0.859102	-1.90307	0.619858	2.18582	-0.337116	-1.90307	-0.0761229	-1.90307
Prostaglandin D2 11β-Prostaglandin E2 13,14-Dihydro-15-keto-prostaglandin E2-1 15-Keto-prostaglandin F2α Prostaglandin E2	-0.840375	-2.59248	1.42705	-0.94344	-2.59248	-0.325051	-0.53118	-0.325051	-0.94344	0.911727	0.0872087	1.73625	1.32399	-1.0465	-0.53118	-2.59248
13,14-Dihydro-15-keto-prostaglandin D2 13,14-Dihydro-15-keto-prostaglandin E2-2	-0.0335925	-0.615862	-0.906997	-0.615862	-0.615862	-3.09051	0.694245	0.548677	-0.615862	0.40311	2.29549	1.27651	-0.615862	-3.09051	-1.19813	-3.09051
15-Deoxy-Δ12,14-prostaglandin J2	-0.270699	-4.06049	0.676748	-0.981285	-0.744423	1.6242	1.15047	-0.507561	1.38733	-0.270699	-0.981285	1.15047	-4.06049	-0.270699	-1.45501	-0.507561
9(S)-HODE-3	0.787628	-0.40361	1.2892	0.411447	-0.842488	-0.717094	0.411447	0.913021	0.787628	1.22651	-0.40361	1.16381	-0.529004	-0.717094	-1.59485	-1.78294
Oleamide-1	-0.510181	-0.510181	1.34972	-0.716837	-0.510181	1.55637	-0.716837	-0.716837	0.213114	-0.406853	-0.613509	2.17634	-0.510181	-0.716837	-0.716837	1.34972

## Sheet: Fig 2J
VEH			Kynurenic acid 5nM			Kynurenic acid 50nM			Kynurenic acid 500nM
0.931896	0.944381	1.12372	1.3723	1.10329	1.03519	1.51078	1.63564	1.64699	2.19296	1.62088	2.23269

## Sheet: Fig 2K
Vehicle			Kynurenic acid
1.13514	1.05405	0.810811	0.243243	0.162162	0.405405

## Sheet: Fig 2M
vehicle						Kynurenic acid
0.892158	0.985667	0.916811	1.03458	1.09917	1.07161	0.375878	0.393012	0.45975	0.485125	0.456156	0.420641

## Sheet: Fig 2N
	Vehicle						Kynurenic acid
LYVE1	0.886892	0.984069	0.918168	1.21996	0.990913	0.782862	0.083437	0.062797	0.145272	0.093871	0.074678	0.066839
PROX1	0.77043	0.995667	1.12018	1.01659	1.09713	0.968441	0.337682	0.308584	0.749362	0.347175	0.385215	0.359418
TAGLN	0.80494	1.02595	1.35374	0.810539	1.00483	0.990998	1.91448	1.2986	2.44012	2.3085	1.56586	1.5443
CYTB	0.802644	0.842549	1.39749	1.01595	0.941369	1.31297	1.00196	0.310536	0.494086	0.759348	0.319266	0.328242
COX1	0.765399	1.36064	1.1845	0.760112	0.929344	0.831786	0.739327	0.290032	0.568127		0.319588	0.30026
COX2	0.834053	0.98501	1.27298	1.08539	0.82257	0.893915	0.363042	0.58569	1.44214	0.431733	0.893915	0.682173
COX3	0.717011	0.993138	1.47434	0.888884	0.926631	1.24839	0.51053	0.126751	0.1948	0.48299	0.112661	0.122433
ND2	0.834737	0.913448	1.18871	1.05657	1.00653	1.04928	1.07878	0.450436	0.654922	1.13241	0.482765	0.49979
ND4	0.886334	0.923973	1.43985	1.06875	0.681092	1.2798	0.969909	0.304797	0.468435	0.862097	0.286364	0.331234
ATP6	0.772696	0.938204	1.26398	1.01958	1.00554	1.18754	0.550179	0.138501	0.186594	0.63199	0.143386	0.162439
ATP8	0.955212	0.942061	1.46804	0.968546	0.666138	0.744267	0.390635	0.124472	0.195317	0.36701	0.12621	0.13066

[truncated: 3 more sheets: Fig 2P, Fig 2Q, Fig 2S]
