# Supplementary material for: Kynurenic acid mediates epicardial fat-induced lymphatic metabolic dysfunction in atrial fibrillation
Source: Nat Commun. 2026 May 19;17:6616. doi: 10.1038/s41467-026-72974-9 (PMC13381822; doi:10.1038/s41467-026-72974-9)
Supplement: Supplementary file 4 — Source data [file 41467_2026_72974_MOESM4_ESM.zip › Source data/Figure 3.xlsx]

## Sheet: Fig 3D
	Control 1	Control 2	Control 3	Control 4	Control 5	AngII 1	AngII 2	AngII 3	AngII 4	AngII 5	AngII+VEGFC 1	AngII+VEGFC 2	AngII+VEGFC 3	AngII+VEGFC 4	AngII+VEGFC 5
Heart weight (mg)	118	120	128	115	121	148	152	168	143	144	140	137	138	138	136
Heart weight/tibial length	6.94118	7.05882	7.11111	6.76471	7.11765	8.70588	8.94118	9.33333	8.41177	8.47059	7.77778	8.05882	8.11765	7.66667	8

## Sheet: Fig 3E
	mRNA expression
	Control 1	Control 2	Control 3	Control 4	Control 5	Control 6	AngII 1	AngII 2	AngII 3	AngII 4	AngII 5	AngII 6	AngII+VEGFC 1	AngII+VEGFC 2	AngII+VEGFC 3	AngII+VEGFC 4	AngII+VEGFC 5	AngII+VEGFC 6
Prox1	1.09115	0.848714	1.19404	1.12377	0.807118	0.935203	0.644321	0.498564	0.468412	0.586764	0.486615	0.771561	0.79877	0.796006	1.02872	0.758306	0.835581	0.828851
Vegfr3	0.788551	0.915274	1.07347	0.871925	1.13467	1.21611	0.284817	0.263908	0.405594	0.443839	0.381065	0.424286	0.887679	0.663473	1.16725	0.974754	0.456317	0.678981
Vegfc	1.10071	0.822695	1.3836	1.03773	0.759662	0.895602	0.711251	0.402882	0.703644	0.447026	0.561918	0.511721	0.728717	0.450135	0.968236	1.11995	0.524288	1.17971
Lyve1	1.04881	0.840168	0.854854	1.03796	0.981969	1.30247	0.264026	0.287922	0.680068	0.454941	0.386556	0.191943	0.51898	0.097988	0.571866	0.448677	0.318364	0.168648

## Sheet: Fig 3G
	Control 1	Control 2	Control 3	Control 4	Control 5	Control 6	AngII 1	AngII 2	AngII 3	AngII 4	AngII 5	AngII 6	AngII+VEGFC 1	AngII+VEGFC 2	AngII+VEGFC 3	AngII+VEGFC 4	AngII+VEGFC 5	AngII+VEGFC 6
Relative LEC density	1.07148	0.943711	0.980442	0.926843	1.10987	0.967661	0.6846	0.784686	0.731108	0.666302	0.740165	0.611554	1.01364	0.87272	0.796399	0.828675	0.967992	0.955833
LYVE1-positive area(%)	0.064333	0.074333	0.069667	0.082333	0.052667	0.070667	0.048333	0.048333	0.041	0.059	0.045667	0.057333	0.059	0.087667	0.072667	0.080667	0.101333	0.093667

## Sheet: Fig 3H
	LECs population
	Control 1	Control 2	Control 3	AngII 1	AngII 2	AngII 3	AngII+VEGFC 1	AngII+VEGFC 2	AngII+VEGFC 3
Lin- CD31+ Pdpn+ cell population (%)	0.56	0.71	0.99	0.22	0.37	0.2	0.57	0.71	0.91

## Sheet: Fig 3I
	wet/dry ratio
	Control 1	Control 2	Control 3	Control 4	Control 5	Control 6	AngII 1	AngII 2	AngII 3	AngII 4	AngII 5	AngII 6	AngII+VEGFC 1	AngII+VEGFC 2	AngII+VEGFC 3	AngII+VEGFC 4	AngII+VEGFC 5	AngII+VEGFC 6
Atrium	5.6	5.45455	4.5	6	5.88889	5.88889	6.25	6.14286	7	6.81818	6.16667	6.81818	5.55556	4.92308	5.21429	4.41667	5.77778	5
Ventricle	3.97807	3.93469	4.39623	3.85656	3.72941	3.5748	4.59041	4.42215	4.58993	4.66667	4.61922	4.53	4.08664	3.9308	4.22464	4.1769	4.28099	4.156
	Water content (%)
	Control 1	Control 2	Control 3	Control 4	Control 5	Control 6	AngII 1	AngII 2	AngII 3	AngII 4	AngII 5	AngII 6	AngII+VEGFC 1	AngII+VEGFC 2	AngII+VEGFC 3	AngII+VEGFC 4	AngII+VEGFC 5	AngII+VEGFC 6
Atrium	82.1429	81.6667	77.7778	83.3333	83.0189	83.0189	84	83.7209	85.7143	85.3333	83.7838	85.3333	82	79.6875	80.8219	77.3585	82.6923	80
Ventricle	74.8622	74.5851	77.2532	74.0701	73.1861	72.0264	78.2154	77.3865	78.2132	78.5714	78.3513	77.9249	75.53	74.5599	76.3293	76.0588	76.6409	75.9384

## Sheet: Fig 3M
	Transesophageal burst pacing
	Control 1	Control 2	Control 3	Control 4	Control 5	Control 6	Control 7	Control 8	AngII 1	AngII 2	AngII 3	AngII 4	AngII 5	AngII 6	AngII 7	AngII 8	AngII+VEGFC 1	AngII+VEGFC 2	AngII+VEGFC 3	AngII+VEGFC 4	AngII+VEGFC 5	AngII+VEGFC 6	AngII+VEGFC 7	AngII+VEGFC 8
AFib incidence	-	-	-	-	-	-	-	-	+	+	+	+	+	-	+	+	+	-	-	-	-	-	-	-
AFib duration (sec)	0	0	0	0	0	0	0	0	6.5	7	6	4	7	0	7.5	4.5	1.5	0	0	0	0	0	0	0

## Sheet: Fig 3N
	Control 1	Control 2	Control 3	Control 4	Control 5	Control 6	Control 7	Control 8	AngII 1	AngII 2	AngII 3	AngII 4	AngII 5	AngII 6	AngII 7	AngII 8	AngII+VEGFC 1	AngII+VEGFC 2	AngII+VEGFC 3	AngII+VEGFC 4	AngII+VEGFC 5	AngII+VEGFC 6	AngII+VEGFC 7	AngII+VEGFC 8
P wave duration (msec)	22	26	24	24	25	26	27	24	28	30	26	32	28	30	29	31	24	26	24	28	27	25	23	27

## Sheet: Fig 3Q
	Langendorff-perfused hearts
	Control 1	Control 2	Control 3	Control 4	Control 5	Control 6	Control 7	Control 8	AngII 1	AngII 2	AngII 3	AngII 4	AngII 5	AngII 6	AngII 7	AngII 8	AngII+VEGFC 1	AngII+VEGFC 2	AngII+VEGFC 3	AngII+VEGFC 4	AngII+VEGFC 5	AngII+VEGFC 6	AngII+VEGFC 7	AngII+VEGFC 8
AFib incidence	-	-	-	-	-	-	-	-	+	+	+	+	+	+	-	+	-	-	-	-	-	-	-	-
AFib duration (sec)	0	0	0	0	0	0	0	0	9	16.5	3.5	13	16.5	10	0	2.5	0	0	0	0	0	0	0	0
