# Supplementary material for: Kynurenic acid mediates epicardial fat-induced lymphatic metabolic dysfunction in atrial fibrillation
Source: Nat Commun. 2026 May 19;17:6616. doi: 10.1038/s41467-026-72974-9 (PMC13381822; doi:10.1038/s41467-026-72974-9)
Supplement: Supplementary file 4 — Source data [file 41467_2026_72974_MOESM4_ESM.zip › Source data/Figure 4.xlsx]

## Sheet: Fig 4B
	mRNA expression
	Control 1	Control 2	Control 3	Control 4	Control 5	Control 6	AngII 1	AngII 2	AngII 3	AngII 4	AngII 5	AngII 6	AngII+VEGFC 1	AngII+VEGFC 2	AngII+VEGFC 3	AngII+VEGFC 4	AngII+VEGFC 5	AngII+VEGFC 6
Prox1	0.799488	1.06966	1.19098	0.918371	1.04402	0.977486	0.472095	0.451297	0.221772	0.52564	0.523822	0.627266	1.12284	0.665333	0.887087	0.984285	0.51661	0.842149
Vegfr3	0.59871	0.817862	1.42892	0.855553	1.10568	1.19328	0.557456	0.41035	0.348669	0.386872	0.241054	0.107564	0.832158	0.503453	0.66431	0.682986	0.682986	0.697337
Lyve1	0.627181	1.32588	0.748438	0.788375	0.748438	1.76168	0.527395	0.078126	0.223284	0.162888	0.072141	0.076784	0.281646	0.277768	0.261876	0.083734	0.577125	0.610031
Vegfc	1.1184	0.856447	1.34858	1.02203	0.827274	0.827274	0.880525	1.3913	0.41796	1.47063	1.33926	0.441792	0.771874	0.755988	1.00796	0.841734	0.947	1.16589

## Sheet: Fig 4D
	Control 1	Control 2	Control 3	Control 4	Control 5	Control 6	AngII 1	AngII 2	AngII 3	AngII 4	AngII 5	AngII 6	AngII+VEGFC 1	AngII+VEGFC 2	AngII+VEGFC 3	AngII+VEGFC 4	AngII+VEGFC 5
Relative LEC density	1.0305	0.916795	1.03122	1.04452	0.955536	1.02143	0.840652	0.652994	0.729399	0.660012	0.716589	0.678071	1.04831	0.869146	0.938126	0.83366	0.815491
LYVE1-positive area(%)	0.05	0.053333	0.066	0.054	0.0735	0.061667	0.018333	0.035333	0.033	0.051333	0.044333	0.061	0.057333	0.077	0.057667	0.053333	0.069

## Sheet: Fig 4F
	Control 1	Control 2	Control 3	Control 4	Control 5	Control 6	AngII 1	AngII 2	AngII 3	AngII 4	AngII 5	AngII 6	AngII+VEGFC 1	AngII+VEGFC 2	AngII+VEGFC 3	AngII+VEGFC 4	AngII+VEGFC 5	AngII+VEGFC 6
Fibrosis area (%)	6.51096	7.73922	8.41697	8.18734	7.64789	7.71973	19.2723	19.2871	20.4773	20.9972	15.6014	15.3927	7.98797	8.68798	8.7766	11.4573	12.457	7.07589

## Sheet: Fig 4G
	mRNA expression
	Control 1	Control 2	Control 3	Control 4	Control 5	Control 6	AngII 1	AngII 2	AngII 3	AngII 4	AngII 5	AngII 6	AngII+VEGFC 1	AngII+VEGFC 2	AngII+VEGFC 3	AngII+VEGFC 4	AngII+VEGFC 5	AngII+VEGFC 6
Col1a1	0.64811	1.17634	0.823198	1.13234	0.910235	1.30977	4.03988	9.1852	1.61811	3.36198	16.5563	11.4265	1.10904	2.58347	1.32346	1.00299	3.32721	0.84928
Col3a1	0.91785	0.799035	0.769147	1.19444	1.15776	1.16178	2.52508	8.94655	0.782591	3.33187	9.52244	7.92456	0.681285	2.18303	1.44526	0.980324	2.1381	1.16986
Tgfb1	0.828516	0.757124	0.866698	1.10849	1.07445	1.36472	1.83859	2.35153	1.04146	1.50901	1.54607	1.22145	0.448631	0.708874	0.716283	0.469306	1.00598	1.51425

## Sheet: Fig 4I
	Transesophageal burst pacing
	Control 1	Control 2	Control 3	Control 4	Control 5	Control 6	Control 7	Control 8	AngII 1	AngII 2	AngII 3	AngII 4	AngII 5	AngII 6	AngII 7	AngII 8	AngII+VEGFC 1	AngII+VEGFC 2	AngII+VEGFC 3	AngII+VEGFC 4	AngII+VEGFC 5	AngII+VEGFC 6	AngII+VEGFC 7	AngII+VEGFC 8
AFib incidence	-	-	-	+	-	-	-	-	+	+	-	+	+	-	+	+	-	-	-	-	-	-	-	-
AFib duration (sec)	0	0	0	3	0	0	0	0	61	22	0	17	4	0	3	6	0	0	0	0	0	0	0	0

## Sheet: Fig 4K
	Langendorff-perfused hearts
	Control 1	Control 2	Control 3	Control 4	Control 5	Control 6	Control 7	Control 8	AngII 1	AngII 2	AngII 3	AngII 4	AngII 5	AngII 6	AngII 7	AngII 8	AngII+VEGFC 1	AngII+VEGFC 2	AngII+VEGFC 3	AngII+VEGFC 4	AngII+VEGFC 5	AngII+VEGFC 6	AngII+VEGFC 7	AngII+VEGFC 8
AFib incidence	-	-	-	-	-	-	-	-	+	+	+	+	+	-	-	+	-	-	-	-	-	-	-	-
AFib duration (sec)	0	0	0	0	0	0	0	0	10	21	11	5	4	0	0	6	0	0	0	0	0	0	0	0
