# Supplementary material for: Kynurenic acid mediates epicardial fat-induced lymphatic metabolic dysfunction in atrial fibrillation
Source: Nat Commun. 2026 May 19;17:6616. doi: 10.1038/s41467-026-72974-9 (PMC13381822; doi:10.1038/s41467-026-72974-9)
Supplement: Supplementary file 4 — Source data [file 41467_2026_72974_MOESM4_ESM.zip › Source data/Figure 5.xlsx]

## Sheet: Fig 5B
	Body Weight (g)
week	NFD-vehicle 1	NFD-vehicle 2	NFD-vehicle 3	NFD-vehicle 4	NFD-vehicle 5	NFD-vehicle 6	NFD-vehicle 7	NFD-vehicle 8	NFD-vehicle 9	NFD-vehicle 10	NFD-vehicle 11	NFD-vehicle 12	NFD-vehicle 13	NFD-vehicle 14	NFD-vehicle 15	NFD-vehicle 16	NFD-vehicle 17	NFD-vehicle 18	NFD-vehicle 19	NFD-vehicle 20	HFD-vehicle 1	HFD-vehicle 2	HFD-vehicle 3	HFD-vehicle 4	HFD-vehicle 5	HFD-vehicle 6	HFD-vehicle 7	HFD-vehicle 8	HFD-vehicle 9	HFD-vehicle 10	HFD-vehicle 11	HFD-vehicle 12	HFD-vehicle 13	HFD-vehicle 14	HFD-vehicle 15	HFD-vehicle 16	HFD-vehicle 17	HFD-vehicle 18	NFD-LY3437943 1	NFD-LY3437943 2	NFD-LY3437943 3	NFD-LY3437943 4	NFD-LY3437943 5	NFD-LY3437943 6	NFD-LY3437943 7	NFD-LY3437943 8	NFD-LY3437943 9	NFD-LY3437943 10	NFD-LY3437943 11
0	23.9	23.6	22.8	24.8	24	26	24	25	27.1	24.6	24.2	23.7	26.5	25.1	22.5	26.6	24.2	23.4	22.7	24.8	25.9	25.8	23.8	27.3	24.6	24.4	25.3	24	23.9	24.4	24.6	26.6	24.6	25.7	24.7	25.3	24.9	24.8	24.2	23.7	23.5	24.8	25	26.4	24.9	24.4	25.1	24.9	24.5
1	24.3	24	22.7	25.3	24.4	26.6	23.5	24.3	27	24.9	24.4	23.9	26.7	25	23	25	24.5	23.4	22.6	24.2	26.5	26.3	25.1	29.1	24.2	25.4	26.4	23.2	23.5	23.6	24	25.8	24.4	26.7	27	25.3	26.2	25.5	22.9	23.4	23.2	24.5	24.5	25.7	25	23.7	25.5	25.1	24.6
2	24.5	24.8	23.9	26.6	26	27.1	23.5	25.5	26.5	24.9	24.6	24.7	27.5	24.9	23.4	25.6	24.6	23.2	23.9	24.6	28.3	27.5	25.6	30.2	25.4	27.2	28.5	25	24.7	25.6	25.4	27.9	25.5	28.1	29.2	26.4	27.1	26.4	23.7	23.9	24.1	25	25.6	26.4	25.9	23.9	25.8	25	25.2
3	25.3	25.6	24.7	27.9	26.7	27.1	24.4	26.4	27.6	24.4	25.3	25.3	27.8	25	23.8	26.3	25.6	24.3	24.9	24.9	31.1	29	27.7	34.1	27.2	28.6	30.3	26.3	26.7	26.9	27.5	29.5	27.1	30	30.2	27.2	29	27.5	24.7	24.8	24.5	25.6	26.2	26.7	27.1	24.5	26.1	25.5	25.3
4	26	26.4	24.5	27.9	27	27.6	25	26.7	27.7	26.2	25.9	27.2	28.1	25.5	24.7	26.6	25.5	25.3	25.3	25.9	32.3	32.1	29.6	36.7	28.7	29.6	32.1	27.8	28.9	28.1	29.6	31.8	29	33	32.7	28.6	31.6	29.8	25.2	26.5	25.1	26	26.5	27.5	27.9	24.7	27.3	26.5	25.5
5	26.7	27.1	25.6	28.7	27.7	28.1	25.7	27.9	28.8	26.4	26	28.3	28.3	26.9	24.9	28.1	26.2	26	25.8	26.2	35.6	35.6	32.5	39.7	30.8	32	34.8	29.7	31.3	30.7	30.8	33.9	31.4	34.9	35.1	30.2	34	32.6	25.8	27	26	26.9	27.2	27.7	27.9	25.4	27.8	26.8	26.7
6	26.9	27.9	25.5	28.7	28	29.2	26.3	28.9	29.4	26.7	26.4	28.4	29.8	26.2	25.2	28.3	27.3	26.7	25.9	26.5	37.7	38.3	34.2	43.5	33.1	28.7	37.5	31.3	32.7	32.6	32.2	36.9	33.2	38.7	37.7	32.5	35.2	34.2	26.3	28.1	25.4	27.5	27.5	27.4	28.3	25.9	28.8	26.9	26.6
7	28	28.1	26.2	28.5	28.8	30.3	26.4	29.3	30.3	26.3	26.5	29.5	30	27.2	26.3	28.3	27.3	26.9	26.8	27.1	40.3	41.9	36.3	46.9	34.3	29.5	39.1	32.7	36.7	35	33.4	40.2	35.4	39.5	38.9	33.8	37.1	36.4	26.5	28.9	26.3	28	27.6	27.4	28.5	26.4	29	28.8	27.7
8	28.5	29	26.3	30.5	29.1	30.8	26.6	29.6	30.5	26.3	26.9	29.7	29.8	28.2	25.9	28.7	27.9	27.6	27.3	27.3	41.7	43.7	37.9	49.2	35.8	32.7	40.3	34.1	39	36.5	34.8	42.2	37.2	40.7	41.3	35.2	39.6	39.3	27.1	30	26.4	28.5	28.9	28.1	28	27	28.9	28.8	27.3
9	29.2	29.1	26.7	31.2	30.3	31.5	27.3	30.1	31.1	26.6	27.6	30.5	30.9	27.9	26.7	28.9	28	28.1	27.2	27.9	43.3	45.6	40.1	50.6	37.3	34.9	42.3	36.3	41.3	38.5	36.4	41.4	38.5	43.7	43.1	36.4	42.2	40.5	28.1	30.1	26.6	28.5	29.3	28.9	28.8	27.1	30	28.5	28.1
10	29.6	29.2	26.3	31.6	29.3	31.5	27.4	30.5	32.8	27.2	27.6	31.2	31.5	28.3	27	30	29.1	28.4	27.1	28.4	45	46.5	41.9	51.8	38.6	36.7	44	38.4	43.7	39.8	38.6	40.5	40.5	45.1	45.2	38.8	44.6	42.1	28.9	30.1	27.7	29.8	29.8	28.9	29.7	27.2	29.5	28.9	28.2
11	29.5	28.9	27.2	31.6	30	31.3	27.7	30.5	32.2	27.3	27.8	31.9	31.6	28.8	26.7	29.5	29.1	28	27.4	28	47.3	47	42.3	52	39.5	37.7	44.3	38.8	45.4	41.2	39.8	40.1	41.7	46.7	46.2	39.2	46.3	42.9	29.3	31.2	27.5	29	30.2	29.3	30.3	26.9	29.7	29	28.1
12	30.3	30.9	28.1	32.5	30.2	32.8	28.6	31.7	32.7	29	27.9	32.1	31.4	29.9	27.5	29.9	30	29.6	27.9	28.3	49.8	48.6	44.6	52.8	41.7	39.7	46.2	42	47.7	44.2	42.1	43.1	44.5	49.1	48.1	41.7	48	45.1	29.6	32	27.7	30	31.8	29.5	30.2	28	31	29.3	28.3
13	30.9	31.2	27.7	33.5	31.3	32.6	28.9	32.3	33.4	28.8	27.9	33.2	31.8	29.4	27.9	30.4	29.9	29.5	28.3	28.5	52.4	49.2	46.3	53	44.8	42.3	46.9	43.7	49.4	47.1	44.3	45.1	46	49.6	49.2	43.7	49.7	47.2	30.5	32.5	28.2	30.6	31.4	29.7	31.1	28.4	31.3	30.1	28.3
14	30.9	32.1	27.9	34.3	32.4	31.7	28.9	33.3	34.3	29.1	27.8	32.9	33	30.4	28	31	30.2	30	28.7	28.7	51.8	50	48	53.3	46.7	43.9	48.7	46.7	50.1	48.6	46.7	49	47.5	50.5	49.1	46.8	48.9	48	27.7	28.9	24.8	28.5	29.1	27.9	27.2	25.5	28.3	24.9	25.2
15	32.9	31.7	28	34.6	32.7	32.9	29.3	34.2	34.8	28.5	28.4	33.7	33.4	30.6	28.5	31.2	30.5	30.4	28.5	29.5	53	51.2	48.4	56.3	48.1	46.9	49.6	48	50.4	49.4	48	49	48.4	51.4	49.2	47.7	47	49.3	28.1	31.8	25.1	28.6	28.9	30.9	29.3	27.4	29.1	30.4	26.5
16	32.1	32.9	29.1	34	32.8	33.2	28.1	33.1	34.8	29	28.1	35.1	33.7	30.2	28.9	31.9	30.8	31.3	28.6	29.2	52	51	47.8	57	47.2	47.2	49.2	40.1	49.7	49.2	50.5	50.1	47.6	51.3	49.3	50	48.9	50.5	30.9	30.3	26.4	31.1	30	29.1	30.1	28	32.4	29.4	27.8
[truncated: 28 more columns]

## Sheet: Fig 5C
	Food Intake (g)
week	NFD-vehicle 1	NFD-vehicle 2	NFD-vehicle 3	NFD-vehicle 4	NFD-vehicle 5	NFD-vehicle 6	NFD-vehicle 7	NFD-vehicle 8	NFD-vehicle 9	NFD-vehicle 10	NFD-vehicle 11	NFD-vehicle 12	NFD-vehicle 13	NFD-vehicle 14	NFD-vehicle 15	NFD-vehicle 16	NFD-vehicle 17	NFD-vehicle 18	NFD-vehicle 19	NFD-vehicle 20	HFD-vehicle 1	HFD-vehicle 2	HFD-vehicle 3	HFD-vehicle 4	HFD-vehicle 5	HFD-vehicle 6	HFD-vehicle 7	HFD-vehicle 8	HFD-vehicle 9	HFD-vehicle 10	HFD-vehicle 11	HFD-vehicle 12	HFD-vehicle 13	HFD-vehicle 14	HFD-vehicle 15	HFD-vehicle 16	HFD-vehicle 17	HFD-vehicle 18	HFD-vehicle 19	NFD-LY3437943 1	NFD-LY3437943 2	NFD-LY3437943 3	NFD-LY3437943 4	NFD-LY3437943 5	NFD-LY3437943 6	NFD-LY3437943 7	NFD-LY3437943 8	NFD-LY3437943 9	NFD-LY3437943 10
1	28	24	22	28	25	30	24	25	25	27	28	23	30	25	27	27	27	27	25	30	21	20	21	21	18	18	21	21	21	20	21	20	17	20	20	21	20	21	20	27	30	23	25	25	30	27	26	22	25
2	22	25	27	34	27	29	24	25	28	29	28	25	29	28	25	27	24	24	24	24	21	20	19	21	20	18	20	20	17	19	19	20		20	21	22	22	19	19	29	27	24	25	26	33	29	32	23	25
3	28	25	26	32	28	30	25	27	29	29	28	25	30	24	24	25	24	24	27	29	22	22	21	25	19	17	20	21	16	20	20	20	20	19	20	20	20	20	19	27	27	25	23	26	27	28	24	27	27
4	26	27	28	31	26	31	28	25	30	30	28	26	30	27	25	27	25	26	27	29	20	23	20	19	20	19	21	21	21	21	20	19	18	21	23	23	26	24	21	29	27	26	31	27	30	29	36	26	27
5	26	23	25	29	28	27	25	24	26	29	26	26	27	25	22	27	24	26	25	23	22	23	22	25	20	18	21	21	20	21	19	21	16	21	25	22	20	19	21	27	28	24	21	25	27	26	27	23	27
6	25	27	25	29	24	28	24	25	29	28	26	27	28	23	23	25	26	25	22	24	20	23	22	22	18		21	22	22	20	19	23	17	23	28	22	21	17	21	26	25	22	25	24	25	25	30	33	25
7	26	24	26	28	26	26	25	26	27	27	25	26	26	25	23	25	22	25	25	26	21	23	21	25	19	20	20	22	22	22	17	29	19	21	22	22	20	20	20	24	26	25	28	24	28	27	29	26	26
8	26	24	25	30	27	29	26	26	26	26	26	25	26	28	22	27	25	26	25	26	19	20	20	22	20	21	20	20	23	20	18	29	18	23	28	22	21	19	20	27	27	21	23	25	28	23	28	25	24
9	25	23	25	27	25	28	22	23	27	30	25	25	28	27	23	27	25	26	23	25	19	21	22	23	19	22	21	22	23	21	18	28	21	19	22	22	21	21	20	29	25	24	26	24	27	27	29	26	26
10	25	25	23	28	29	27	27	27	27	27	26	25	29	27	23	26	25	25	23	22	21	21	21	22	18	19	20	21	23	21	20	28	19	21	21	21	25	22	21	29	25	23	26	25	27	25	25	24	25
11	26	23	24	30	27	27	25	26	26	30	27	28	25	26	23	26	26	28	27	27	22	19	21	22	19	21	20	23	24	22	21	27	22	24	27	22	22	21	21	29	27	24	25	25	27	26	28	26	27
12	26	26	25	31	27	27	25	26	28	27	26	25	25	28	25	28	26	24	25	25	21	19	21	23	19	21	21	21	22	22	20	30	21	21	21	22	23	21	20	27	28	23	26	27	28	26	28	27	24
13	25	24	24	27	28	27	23	28	26	29	26	24	27	25	22	28	24	26	25	22	20	20	20	22	20	21	20	20	21	22	19	28	21	21	20	21	21	21	19	26	25	24	26	25	26	30	27	26	25
14	24	24	22	23	23	21	22	24	27	27	27	23	28	24	20	23	24	26	22	23	19	22	19	22	20	16	23	21	20	18	19	26	21	18	18	19	21	18	19	22	22	14	19	19	21	20	22	21	21
15	28	25	23	28	25	23	22	27	24	27	24	25	26	25	22	24	24	25	24	23	19	22	20	25	18	21	21	21	21	19	20	27	19	19	21	18	20	20	21	24	25	24	20	21	27	24	23	28	20
16	23	22	23	24	24	26	24	22	24	25	23	26	25	23	22	26	22	24	22	24	16	20	18	23	17	16	17		19	19	18	21	17	17	21	19	20	19	18	26	20	20	25	21	25	20	23	22	25
[truncated: 30 more columns]

## Sheet: Fig 5D
	HFD-VEH								HFD-LY
0	239	266	197	197	253	222	193	261	143	124	113	143	115	141	140	144
15	463	410	381	395	471	442	385	483	280	254	271	213	193	233	225	229
30	360	367	313	347	425	393	279	427	186	163	178	141	143	141	181	158
60	292	307	258	260	346	345	237	313	156	134	167	126	111	148	152	171
90	186	216	215	196	295	288	205	264	144	152	152	141	98	137	140	143
120	186	180	197	207	232	267	194	218	137	127	123	109	112	142	143	127
	HFD-VEH								HFD LY
AUC	33968	34793	31380	31995	41235	40133	29670	39390	20513	18893	20333	17085	14925	18405	19403	19395

## Sheet: Fig 5E
	HFD-VEH								HFD-LY
0	225	242	169	165	180	200	191	152	162	147	162	141	153	160	143	159
30	136	134	101	116	102	111	108	157	64	82	62	59	67	72	69	85
60	130	140	84	94	92	117	109	118	53	104	78	60	70	72	85	94
90	143	153	87	107	121	156	128	110	52	150	98	60	97	85	115	100
120	163	175	99	156	138	170	151	113	70	131	120	90	136	117	102	127
	HFD-VEH								HFD-LY
AUC	18090	19065	12180	14325	14220	17070	15480	15525	8550	14250	11370	8835	11355	11025	11745	12660

## Sheet: Fig 5F
	Tissue Weight (mg)
	HFD-vehicle 1	HFD-vehicle 2	HFD-vehicle 3	HFD-vehicle 4	HFD-vehicle 5	HFD-vehicle 6	HFD-vehicle 7	HFD-vehicle 8	HFD-vehicle 9	HFD-vehicle 10	HFD-LY3437943 1	HFD-LY3437943 2	HFD-LY3437943 3	HFD-LY3437943 4	HFD-LY3437943 5	HFD-LY3437943 6	HFD-LY3437943 7	HFD-LY3437943 8	HFD-LY3437943 9	HFD-LY3437943 10
Heart	211	241	227	197	201	237	212	181	242	186	232	206	183	178	160	203	199	182	200	141
BAT	691	447	576	505	413	426	285	479	712	525	315	398	315	571	161	163	201	289	222	240
Inguinal WAT	2376	3015	2595	2596	2143	2477	2290	2445	2402	2722	1895	1603	2299	3090	921	648	1566	2122	1470	1296
Epididymal WAT	584	787	825	587	977	686	851	854	680	692	620	663	551	665	512	472	489	731	590	722
Liver	3371	2556	2217	2148	1705	3357	1954	2890	2390	2401	1444	1290	1278	1986	1100	1108	1192	1308	1079	1263
Kidney	297	255	247	256	237	299	245	247	246	229	266	223	240	230	189	188	222	222	209	254
Spleen	117	140	106	126	112	135	138	97	105	176	119	87	102	121	152	68	85	89	88	100
Lung	214	326	260	272	236	314	330	294	280	366	340	282	246	306	210	262	274	196	214	190

## Sheet: Fig 5G
	ｍRNA expression
	HFD-vehicle 1	HFD-vehicle 2	HFD-vehicle 3	HFD-vehicle 4	HFD-vehicle 5	HFD-vehicle 6	HFD-vehicle 7	HFD-LY3437943 1	HFD-LY3437943 2	HFD-LY3437943 3	HFD-LY3437943 4	HFD-LY3437943 5	HFD-LY3437943 6	HFD-LY3437943 7
Prox1	1.24003	0.554928	1.38067	1.15966	0.686361	0.860773	1.11757	1.3062	1.62305	1.59332	2.02142	1.43267	1.48148	1.33982
Lyve1	0.998586	0.728479	1.39277	0.695582	0.894793	0.807364	1.48243	0.738648	1.27129	1.07522	1.30401	2.46449	1.73463	2.32081
Vegfc	1.10374	0.884171	1.45135	1.06491	0.731568	0.88315	0.881112	1.11527	1.2975	1.73395	1.62158	1.89307	1.29151	1.65183
Vegfr3	0.493265	0.737357	1.52672	1.22584	1.06592	1.02724	0.923661	0.989955	1.08958	1.21596	1.19784	1.28233	0.934393	1.35858
Ccl2	1.72613	0.636196	2.68988	0.389819	0.455086	0.387126	0.715758	0.231253	0.400778	0.270596	0.446751	0.476608	0.362037	0.288014
Il6	0.915803	1.95627	1.63933	0.475146	0.399087	0.36766	1.2467	0.241168	0.387278	0.526599	0.995235	1.67765	0.326414	1.18491
Tgfb1	1.03951	0.809953	1.55392	0.923965	0.954341	0.850221	0.868086	0.775166	0.886327	1.15075	1.15876	1.34653	1.05159	1.08868
Col3a1	0.928813	1.48809	0.78556	1.00704	0.638073	1.07808	1.31658	1.38044	1.61716	1.40133	1.0282	0.757925

## Sheet: Fig 5I
	Atrium
	HFD-vehicle 1	HFD-vehicle 2	HFD-vehicle 3	HFD-vehicle 4	HFD-vehicle 5	HFD-vehicle 6	HFD-LY3437943 1	HFD-LY3437943 2	HFD-LY3437943 3	HFD-LY3437943 4	HFD-LY3437943 5	HFD-LY3437943 6
Relative LEC density	0.959199	1.01733	0.945732	1.02733	0.962758	1.08765	1.73693	1.17231	1.25584	1.33185	1.35986	1.13921
LYVE1-positive area(%)	0.099333	0.113	0.163667	0.188667	0.102667	0.165	0.284667	0.239	0.168	0.195333	0.192667	0.18

## Sheet: Fig 5K
	Transesophageal burst pacing
	HFD-vehicle1	HFD-vehicle2	HFD-vehicle3	HFD-vehicle4	HFD-vehicle5	HFD-vehicle6	HFD-vehicle7	HFD-vehicle8	HFD-vehicle9	HFD-vehicle10	HFD-LY3437943 1	HFD-LY3437943 2	HFD-LY3437943 3	HFD-LY3437943 4	HFD-LY3437943 5	HFD-LY3437943 6	HFD-LY3437943 7	HFD-LY3437943 8	HFD-LY3437943 9	HFD-LY3437943 10
AFib incidence	+	-	+	+	+	-	+	+	+	+	-	-	-	-	-	-	-	-	+	-
AFib duration (sec)	2.5	0	3.5	12	3.5	0	4	2	1.5	5	0	0	0	0	0	0	0	0	4	0

## Sheet: Fig 5L
Langendorff-perfused hearts
HFD-vehicle1	HFD-vehicle2	HFD-vehicle3	HFD-vehicle4	HFD-vehicle5	HFD-vehicle6	HFD-vehicle7	HFD-vehicle8	HFD-vehicle9	HFD-vehicle10	HFD-LY3437943 1	HFD-LY3437943 2	HFD-LY3437943 3	HFD-LY3437943 4	HFD-LY3437943 5	HFD-LY3437943 6	HFD-LY3437943 7	HFD-LY3437943 8	HFD-LY3437943 9	HFD-LY3437943 10
+	-	+	+	+	+	+	+	+	+	-	+	-	+	-	-	-	-	-	-
30	0	49	5.5	3	3	6	2	5.5	8	0	3	0	17	0	0	0	0	0	0

## Sheet: Fig 5N
	mRNA expression
	HFD-vehicle 1	HFD-vehicle 2	HFD-vehicle 3	HFD-vehicle 4	HFD-vehicle 5	HFD-LY3437943 1	HFD-LY3437943 2	HFD-LY3437943 3	HFD-LY3437943 4	HFD-LY3437943 5
Kat1	0.887422	1.21646	0.767209	0.878243	1.25066	0.38896	0.810954	0.869159	0.540622	0.718317
Kat2	1.55965	0.54951	0.435643	1.4552		0.072605	0.052056	0.113536	0.271913
Kat3	1.01921	1.29007	0.645034	1.03702	1.00867	0.608129	1.00867	1.63858	1.30355	3.381
Kat4	0.875649	1.74524	0.711248	0.767599	0.900267	0.900267	0.906528	1.30443	1.1675	2.0257
Kmo	1.07132	0.94566	1.16829	0.81473		0.882332	0.74195	1.06392	0.648147	0.776143
Kynu	0.889462	0.993784	1.15349	0.963265		0.426614	0.590908	1.27545	1.72429	2.27522

[truncated: 1 more sheets: Fig 5O]
