# Supplementary material for: Kynurenic acid mediates epicardial fat-induced lymphatic metabolic dysfunction in atrial fibrillation
Source: Nat Commun. 2026 May 19;17:6616. doi: 10.1038/s41467-026-72974-9 (PMC13381822; doi:10.1038/s41467-026-72974-9)
Supplement: Supplementary file 4 — Source data [file 41467_2026_72974_MOESM4_ESM.zip › Source data/Sup Figure 1.xlsx]

## Sheet: Fig S1B
	Relative protein expression
	no AFib						AFib							Supplimenatal Fig.1A
NLRP3	0.586909	0.40873	1.39387	1.05936	1.46932	1.08181	0.814637	1.55502	1.82832	1.42283	1.82208	2.18129			NLRP3					ASC					βactin
ASC	0.794488	0.684581	1.23879	0.955328	1.3464	0.980415	1.21025	1.77656	1.15265	1.04293	1.63557	1.51929
Casp1-p20/Pro-Casp1	1.08199	0.731642	0.505677	1.16424	1.69695	0.81949	2.67794	1.66603	0.978591	2.71109	1.25834	1.59405
IL1β/Pro-IL1β	1.47667	0.636979	1.59549	0.777188	0.901832	0.611845	1.4749	1.19676	1.25988	0.67664	0.607143	0.851279
																				IL-1β, Pro-IL1β
															Casp1-p20, Pro-Casp1

## Sheet: Fig S1D
	mRNA expression
	SAT 1	SAT 2	SAT 3	SAT 4	SAT 5	SAT 6	SAT 7	SAT 8	EAT1	EAT2	EAT3	EAT4	EAT5	EAT6	EAT7	EAT8
LYVE1	1.857	0.526	0.687	0.407	5.475	2.075	0.323		2.626	2.193	4.883	1.916	13.112	3.714	7.351
PROX1	0.861	0.87	0.675	0.996	0.835	2.209	3.467		74.212	37.235	36.977	12.849	9.604	63.275	36.091
VEGFC	1.86	2.071	0.534	1.58	0.523	1.395	0.422		6.589	4.823	1.181	10.196	10.339	11.835	8.907
VEGFR3	1.013	1.77	0.687	2.865	1.443	0.145	1.629	0.829	4.358	2.12	2.72	1.02	4.559	0.916	5.536	6.492

## Sheet: Fig S1E
	mRNA expression
	SAT 1	SAT 2	SAT 3	SAT 4	SAT 5	SAT 6	SAT 7	EAT1	EAT2	EAT3	EAT4	EAT5	EAT6	EAT7
VEGFA	0.269	5.384	0.568	0.543	1.758	1.984	0.643	2.711	0.888	0.55	1.509	1.584	4.606	1.509
VEGFR2	1.291	0.68	2.156	1.629	0.274	0.678	1.745	1.73938	0.39737	0.76502	2.40089	1.05964	0.77034	0.84298
