# Supplementary material for: Kynurenic acid mediates epicardial fat-induced lymphatic metabolic dysfunction in atrial fibrillation
Source: Nat Commun. 2026 May 19;17:6616. doi: 10.1038/s41467-026-72974-9 (PMC13381822; doi:10.1038/s41467-026-72974-9)
Supplement: Supplementary file 4 — Source data [file 41467_2026_72974_MOESM4_ESM.zip › Source data/Sup Figure 10.xlsx]

## Sheet: Fig S10A
	EAT
	No AFib															AFib
Kynurenic acid (ng/g/tissue)	4.9005	5.23326	6.21345	3.84064	4.96378	3.69884	5.84314	4.98664	4.50408	3.83497	9.67101	4.21027	5.99443	4.9982	4.94673	6.7795	11.6411	5.93711	5.7412	7.20029	6.22297	12.4338	7.40473	5.24452	6.38642	4.69742	6.80277	4.7325	5.46194	4.68761

## Sheet: Fig S10B
	EAT conditioned media
	No AFib								AFib
Kynurenic acid (nM)	15.4098	16.2424	28.4771	4.22417	26.4635	16.2375	26.7609	27.3036	46.7488	25.1319	58.1652	35.2424	19.1463	28.8119	57.6352	28.04

## Sheet: Fig S10C
	Relative Abundance
	No AFib															AFib
Tryptophan	0.3718	0.185105	0.79892	1.26922	0.51726	0.89582	0.850625	1.98057	0.932899	1.05366	0.410057	1.31394	2.2049	0.803819	1.41141	0.593244	0.760796	1.53278	0.40842	1.64246	1.09398	0.642533	1.35633	1.30258	0.706909	1.10825	1.62536	1.30689	1.30506	1.80141
Kynurenine	0.357032	0.491889	0.786787	2.23483	1.1149	0.951033	0.27769	1.16904	1.10986	1.54388	0.382139	0.518865	0.222568	2.71491	1.12458	0.302207	0.494094	1.39898	2.1117	0.59186	0.628167	0.506233	2.53124	2.02311	1.06884	2.19394	0.411857	1.20183	1.0783	1.80614
3-hydroxykynurenine	1.38627	0.741598	1.07134	0.883216	1.12006	1.16464	0.964867	1.1354	0.823302	1.15972	1.01884	0.782104	0.913101	0.983593	0.851938	0.87394	0.897383	0.734606	0.88809	0.824103	0.986171	1.02027	0.900706	1.0977	1.00588	0.943752	1.18558	1.10361	0.990001	1.1891
Quinolinic acid	0.976594	0.999355	0.877358	0.895335	0.876395	0.918806	1.04816	1.06422	1.01582	0.881806	0.943491	1.01022	1.25112	0.886446	1.35488	1.36013	1.03332	1.10271	1.04246	1.50688	0.876747	0.890621	1.07142	2.29698	0.886446	0.962712	1.3384	0.932223	0.88171	1.03938

## Sheet: Fig S10D
	Relative Abundance
	No AFib								AFib
Tryptophan	1.01578	0.739935	1.41825	0.417381	1.15766	0.583323	1.38299	1.28468	1.33424	0.64673	1.24354	1.34645	0.684036	0.735336	1.36113	0.82384
Kynurenine	0.831044	0.744818	1.27062	0.769431	1.07589	0.886728	1.36225	1.05921	1.28175	0.908924	1.31791	1.04757	0.847	1.06547	1.63792	1.12043
3-hydroxykynurenine	0.966154	1.07652	0.874635	1.06853	0.869211	1.00215	1.19963	0.943176	0.989172	1.19322	0.96331	1.1351	1.30407	0.868502	0.881871	0.877015
Quinolinic acid	0.897701	0.885191	0.897701	1.13594	0.949744	1.01559	1.25996	0.958177	1.12449	0.956026	0.885071	0.969365	0.911574	1.41367	1.21447	0.894521

## Sheet: Fig S10E
	EAT
	No AFib								AFib
CXCL17 (ng/ml)	4.30005	19.1295	3.76131	7.34546	4.58824	11.5927	12.7895	11.1321	9.26982	9.85509	5.49795	20.7529	15.4319	19.3132	14.5739	5.40816

## Sheet: Fig S10F
	EAT conditioned media
	No AFib								AFib
CXCL17 (ng/ml)	2.365	2.31751	2.15137	2.05218	2.06604	2.15137	2.77851	2.33324	2.41342	2.27096	2.24044	2.31751	2.19544	2.25564	2.46278	2.83439
