# Supplementary material for: Kynurenic acid mediates epicardial fat-induced lymphatic metabolic dysfunction in atrial fibrillation
Source: Nat Commun. 2026 May 19;17:6616. doi: 10.1038/s41467-026-72974-9 (PMC13381822; doi:10.1038/s41467-026-72974-9)
Supplement: Supplementary file 4 — Source data [file 41467_2026_72974_MOESM4_ESM.zip › Source data/Sup Figure 11.xlsx]

## Sheet: Fugure S11B
	Transesophageal burst pacing
	Control 1	Control 2	Control 3	Control 4	Control 5	Control 6	Control 7	Control 8	Control 9	Control 10	Control 11	Control 12	Control 13	AngII 1	AngII 2	AngII 3	AngII 4	AngII 5	AngII 6	AngII 7	AngII 8	AngII 9	AngII 10	AngII 11	AngII 12	AngII 13
AFib incidence	-	-	-	-	-	-	-	-	-	-	-	-	-	+	-	+	+	-	-	+	-	-	+	-	-	+
AFib duration (sec)	0	0	0	0	0	0	0	0	0	0	0	0	0	14	0	2	3	0	0	5	0	0	2.5	0	0	5

## Sheet: Fugure S11C
	mRNA expression
	Control 1	Control 2	Control 3	Control 4	Control 5	Control 6	AngII 1	AngII 2	AngII 3	AngII 4	AngII 5	AngII 6
Prox1	1.06697	1.08939	1.00592	1.43249	0.759711	0.645515	0.335299	0.24888	0.347124	0.447054	0.563904	0.638838

## Sheet: Fugure S11E
	Transesophageal burst pacing
	Control 1	Control 2	Control 3	Control 4	Control 5	Control 6	Control 7	Control 8	Control 9	Control 10	Control 11	Control 12	HFD 1	HFD 2	HFD 3	HFD 4	HFD 5	HFD 6	HFD 7	HFD 8	HFD 9	HFD 10	HFD 11	HFD 12
AFib incidence	-	-	-	-	-	-	-	-	-	-	-	-	+	+	+	-	-	-	-	+	+	+	+	-
AFib duration (sec)	0	0	0	0	0	0	0	0	0	0	0	0	3.5	9	6.5	0	0	0	0	5	2.5	2	2.5	0

## Sheet: Fugure S11F
	mRNA expression
	Control 1	Control 2	Control 3	Control 4	Control 5	Control 6	HFD 1	HFD 2	HFD 3	HFD 4	HFD 5	HFD 6
Prox1	0.761371	0.937358	1.10318	1.24545	0.975471	0.977163	0.247701	0.227931	0.293549	0.294568	0.366446	0.25029
