# Supplementary material for: Kynurenic acid mediates epicardial fat-induced lymphatic metabolic dysfunction in atrial fibrillation
Source: Nat Commun. 2026 May 19;17:6616. doi: 10.1038/s41467-026-72974-9 (PMC13381822; doi:10.1038/s41467-026-72974-9)
Supplement: Supplementary file 4 — Source data [file 41467_2026_72974_MOESM4_ESM.zip › Source data/Sup Figure 2.xlsx]

## Sheet: Fig S2A
	mRNA expression of Lyve1
	Sample1	Sample2	Sample3	Sample4	Sample5	Sample6
Day 0	1.1917	1.28166	0.723476	1.30407	0.668045	0.831055
Day 1	4.13537	3.19988	2.01813	3.16678	3.22213	3.34734
Day 3	3.41768	6.48909	5.19822	2.41666	3.22213	2.7378
Day 5	7.47989	4.9008	7.98901	8.27074	7.22509	3.61255
Day 7	3.02727	2.87391	6.90679	5.95052	2.87724	7.50586
Day 10	1.29058	2.17802	1.16313	3.25581	3.70126	3.39407
Day 14	1.21674	0.668045	1.52416	1.45702	2.36693	1.14315

## Sheet: Fig S2B
	mRNA expression of Vegfc
	Sample1	Sample2	Sample3	Sample4	Sample5	Sample6
Day 0	1.33634	1.4273	0.708719	0.661258	0.780941	1.08544
Day 1	7.48128	6.60375	6.22592	8.62358	7.30197	10.7651
Day 3	4.12183	14.6039	13.7207	10.3984	6.18291	9.56846
Day 5	15.598	6.29099	7.37829	10.9913	6.29099	5.93104
Day 7	5.82915	6.64968	8.21514	9.56846	4.51571	6.55814
Day 10	10.5435	13.2075	15.544	14.7566	15.544	9.46949
Day 14	17.9796	11.7802	10.4707	15.4366	20.7248	8.50485

## Sheet: Fig S2C
	mRNA expression of Vegfr3
	Sample1	Sample2	Sample3	Sample4	Sample5	Sample6
Day 0	0.985684	1.20097	0.959839	1.06747	0.796933	0.989106
Day 1	13.2158	12.119	11.5051	20.8821	13.8249	22.4586
Day 3	8.81034	16.9616	14.462	16.1582	9.91214	16.4977
Day 5	15.8806	10.0854	22.3809	19.4837	12.6336	11.8285
Day 7	9.70815	7.69647	18.2421	21.9203	13.3232	18.69
Day 10	8.87162	20.4524	12.3736	31.7613	30.257	17.318
Day 14	14.8172	14.2629	13.4469	12.3736	25.9776	5.46112

## Sheet: Fig S2D
	mRNA expression of Vegfr3
	Sample1	Sample2	Sample3	Sample4	Sample5	Sample6
Day 0	1.17376	1.33898	1.35298	0.804484	0.657989	0.671815
Day 1	1.09137	0.676487	0.812892	0.75061	0.966696	1.58682
Day 3	0.850354	1.14562	1.33435	0.557149	0.576797	0.635575
Day 5	1.32973	0.847412	1.33435	0.987009	0.702775	0.559083
Day 7	0.702775	0.438648	0.856268	1.15359	0.478902	0.685931
Day 10	0.147229	0.250197	0.551386	0.77708	0.498662	0.549478
Day 14	0.339418	0.125968	0.557149	0.372712	0.824239	0.352607

## Sheet: Fig S2F
	Optical density measured by a spectrophotometer
	No AFib								AFib
Relative absorbance	1.31502	0.985948	0.494038	0.674587	0.838784	1.11812	1.22509	1.34841	1.23463	1.74016	1.33478	1.00094	0.519247	0.680037	0.815619	0.643246

## Sheet: Fig S2G
	mRNA expression
	No AFib								AFib
FABP4	1.83627	2.65144	1.98864	0.288527	0.186439	0.308166	0.573068	0.167447	0.341931	1.15812	0.035569	1.53345	0.836118	0.575058	2.12399
CEBPA	1.39126	0.441777	0.92748	0.730213	1.28466	1.94045	0.933932	0.350233	0.478433	0.742977	0.266349	0.582928	0.42378	0.46374	2.65073	0.304896
PPARG	2.124	0.55355	0.865608	1.52815	0.676793	0.862613	0.688623	0.70066	1.25422	1.84265	0.357691	1.17023	4.03281	1.1148	3.18609	1.2157
PLIN1	1.1173	2.29743	0.923395	1.14871	0.421913	0.626341	0.464909		1.9053	2.09946	0.643949	1.52628	1.9053	0.942797	0.904391
