# Supplementary material for: Kynurenic acid mediates epicardial fat-induced lymphatic metabolic dysfunction in atrial fibrillation
Source: Nat Commun. 2026 May 19;17:6616. doi: 10.1038/s41467-026-72974-9 (PMC13381822; doi:10.1038/s41467-026-72974-9)
Supplement: Supplementary file 4 — Source data [file 41467_2026_72974_MOESM4_ESM.zip › Source data/Sup Figure 3.xlsx]

## Sheet: Fig S3D
No AFib						AFib
1.24283	1.12526	1.12526	0.864941	0.751575	0.890133	0.472778	0.425752	0.478656	0.536599	0.602099	0.361931

## Sheet: Fig S3F
No AFib								AFib
0.891134	0.946533	0.89147	0.931563	0.853679	1.04017	1.45271	0.992736	0.553067	0.833297	0.705041	0.631312	0.5514	0.652765	0.673944	0.820318

## Sheet: Fig S3G
No AFib								AFib
0.976536	0.646184	0.688567	0.872798	1.15385	1.35341	1.30655	1.00211	0.791713	0.679967	0.596394	0.646503	0.629931	0.745239	0.812798	0.936322

## Sheet: Fig S3I
	Relative Fluorescence Intensity
	No AFib					AFib
TAGLN	1.02412	0.8832	1.07692	0.880518	1.13524	1.61125	1.1762	1.71462	1.42444	1.52341

## Sheet: Fig S3K
	Relative protein expression
	No AFib						AFib							Supplimeantal Fig. 3J			PROX1					TAGLN					α/β-Tubulin
PROX1	0.871291	1.18413	1.05575	1.04591	1.00594	0.836975	0.843503	0.606754	0.544685	0.274128	0.382235	0.422672
TAGLN	0.665602	1.53205	1.57484	0.55186	0.972909	0.702743	3.55057	3.88883	1.84252	1.67371	3.75936	3.02881

## Sheet: Fig S3L
	No AFib								AFib
membrane potential	1.24517	0.910617	1.4932	0.929296	0.972249	0.891944	0.822645	0.734881	0.427382	0.251577	0.388274	0.21431	0.468386	0.193089	0.441934	0.416155
mito ROS	1.10496	1.03187	0.937355	1.00907	0.904803	1.02049	1.02499	0.96646	1.19268	1.42885	1.22729	0.967191	1.02759	1.08861	1.00913	1.06453
