# Supplementary material for: Kynurenic acid mediates epicardial fat-induced lymphatic metabolic dysfunction in atrial fibrillation
Source: Nat Commun. 2026 May 19;17:6616. doi: 10.1038/s41467-026-72974-9 (PMC13381822; doi:10.1038/s41467-026-72974-9)
Supplement: Supplementary file 4 — Source data [file 41467_2026_72974_MOESM4_ESM.zip › Source data/Sup Figure 4.xlsx]

## Sheet: Fig S4B
vehicle						Kynurenic acid
1.11515	1.05455	1.14545	0.836364	0.915152	0.933333	0.379394	0.437576	0.460606	0.490303	0.445455	0.49697

## Sheet: Fig S4C
Vehicle								KYNA
0.962937	0.893818	0.909561	0.914874	1.01039	1.11983	1.34703	0.841557	0.461014	0.575165	0.603504	0.562322	0.630826	0.622891	0.791448	0.693135

## Sheet: Fig S4E
	Relative Fluorescence Intensity
	vehicle					Kynurenic acid
TAGLN	0.994054	1.07168	0.994358	1.0957	0.844214	1.9081	1.98351	1.66527	1.18744	1.53122

## Sheet: Fig S4G
	Relative protein expression
	vehicle						Kynurenic acid							Supplemental Fig. 4F			PROX1					TAGLN					α/β-Tubulin
PROX1	1.04548	0.949591	0.432948	1.3073	1.23213	1.03255	0.507409	0.391334	0.427501	0.612926	0.682115	0.821372
TAGLN	1.46823	1.21061	0.887665	0.943489	0.83274	0.657259	1.97561	1.55916	1.53203	1.08173	1.41404	1.32332

## Sheet: Fig S4I
	Relative protein expression
	vehicle						Kynurenic acid							Supplemental Fig. 4H			p-SMAD2/3					SMAD2/3					SMAD4
p-SMAD2/3/SMAD2/3	0.567023	0.933869	1.52437	0.88773	1.13555	0.951456	1.37029	1.964	1.84254	2.15054	2.4282	1.51539
SMAD4	1.10107	1.08743	0.979197	0.923757	1.06122	0.847325	1.178	0.993315	0.976545	0.976287	1.05402	0.897333
p-TAK1/TAK1	2.26274	1.30161	0.713536	0.61266	0.523972	0.585479	2.52615	1.37108	1.36138	0.898154	1.19351	1.00022
p-ERK1/2/ERK1/2	1.05464	1.71049	0.795029	0.870915	0.786779	0.782155	4.44852	4.30601	2.67741	1.77054	2.38091	2.35378
p-p38MAPK/p38MAPK	1.5387	0.845297	0.55693	1.08624	0.666151	1.30668	2.0089	1.6158	0.908422	1.11017	2.42506	2.15889
																	α/β-Tubulin					p-TAK1					TAK1
																	p-ERK1/2					ERK1/2					p-p38MAPK					p38MAPK

## Sheet: Fig S4J
	mRNA expression
	vehicle				Kynurenic acid				Kynurenic acid+SMAD2/3-inh				Kynurenic acid+TAK1-inh
PROX1	0.819977	1.14763	0.916149	1.11625	0.797554	0.736448	0.656859	0.654586	1.29563	0.916149	0.938647	1.13183	0.528016	0.800323	0.663724	0.840113
LYVE1	0.986137	1.27886	0.87652	0.858482	0.548993	0.33099	0.363458	0.30038	0.979325	1.01386	0.936181	0.840815	0.277365	0.273547	0.332139	0.204456
TAGLN	1.00685	1.05325	1.03875	0.901154	1.50509	1.47411	1.65272	1.5474	0.945957	0.632811	0.74994	0.952537	1.12884	1.34243	1.57445	1.36117

## Sheet: Fig S4K
	mRNA expression
	vehicle				Kynurenic acid 5nM				Kynurenic acid 50nM				Kynurenic acid 500nM
Nppa	0.914714	0.77185	1.11064	1.2028	1.02555	0.748146	1.52773	0.868376	1.70692	1.34853	0.707789		1.28466	0.622606	1.27138	1.51193
Nppb	1.2354	0.949325	0.923366	0.891913	1.09807	0.768424	1.25264	0.829305	0.979403	0.946041	0.996522	0.864522	1.09427	0.809428	1.07547	1.36602
Myh7	0.837736	0.773551	1.36091	1.02781	1.09776	0.578171	1.51002	0.619668	1.39433	0.787072	1.05305	0.716763	1.69886	0.702012	1.3329	1.2875
Il6	0.985624	0.533703	1.52532	0.955355	1.22189	0.381329	1.72203	0.445689	1.41334	0.670872	1.41825	0.594237	1.2606	0.479336	1.39388	1.48876

## Sheet: Fig S4L
	mRNA expression
	vehicle			Kynurenic acid 5nM			Kynurenic acid 50nM			Kynurenic acid 500nM
TGFB1	0.86291	1.03153	1.10556	1.06976	0.918455	0.839313	0.926448	0.816362	0.936131	0.728137	0.89489	0.859924
TGFB2	0.911827	1.13432	0.953849	1.33499	0.940717	0.807667	0.95716	0.839052	0.705556	1.03658	0.865636	0.830374
CTGF	1.1745	1.07702	0.748484	1.25444	0.997953	0.963959	0.934355	1.11887	0.793908	0.793908	0.839175	0.862767
COL1A1	0.636576	0.998894	1.36453	1.3932	1.05585	0.834165	1.1395	0.922361	0.670544	1.07431	0.897139	0.96153
COL3A1	1.26167	0.993321	0.74501	0.976257	1.50559	0.936488	0.729678	1.2443	1.33824	0.907728	1.23999	1.21869

## Sheet: Fig S4M
	vehicle						Kynurenic acid
membrane potential	1.28013	0.830864	1.11714	0.723783	1.09113	0.956954	0.596305	0.689762	0.582239	0.393723	0.57143	0.536884
mito ROS	1.00823	1.0678	0.990214	1.04429	0.931149	0.958319	1.1694	1.39995	1.20318	1.07691	1.22636	1.13641
