# Supplementary material for: Kynurenic acid mediates epicardial fat-induced lymphatic metabolic dysfunction in atrial fibrillation
Source: Nat Commun. 2026 May 19;17:6616. doi: 10.1038/s41467-026-72974-9 (PMC13381822; doi:10.1038/s41467-026-72974-9)
Supplement: Supplementary file 4 — Source data [file 41467_2026_72974_MOESM4_ESM.zip › Source data/Sup Figure 5.xlsx]

## Sheet: Fig S5A
	mRNA expression (12h administration)										mRNA expression (24h administration)
	Complete medium				BCAA-free medium						Complete medium				BCAA-free medium
LYVE1	0.898616	1.00401	1.11402	0.98335	0.821184	0.431005	0.732437	0.449308		LYVE1	1.048	0.83952	1.29024	0.822243	0.631843	0.283739	0.254835	0.61032
PROX1	0.70919	1.04917	1.14413	1.09752	0.692192	0.39073	0.885304	0.572062		PROX1	1.28184	0.647618	1.44715	0.623393	0.135204	0.207073	0.260294	0.258496
TAGLN	0.861444	1.10177	1.06424	0.972539	1.59088	1.28327	1.13668	1.42388		TAGLN	0.86687	1.10488	1.26041	0.767846	1.71581	1.94381	1.26041	2.60068

## Sheet: Fig S5C
	Relative expression of LYVE1+GPR35+ cells
	No AFib								AFib
Relative number	1.50873	0.951939	1.18864	0.615099	0.849163	1.23579	0.743841	0.906796	1.41431	1.51828	1.2302	0.807706	1.43091	2.02723	1.39935	1.50518

## Sheet: Fig S5D
	mRNA expression
	No AFib								AFib
GPR35	0.664553	1.29725	0.993407	0.879928	1.34766	0.920479	1.14906	0.747661	1.46455	1.87314	1.22727	1.87314	1.45443	1.5162	1.0428	0.901536

## Sheet: Fig S5E
	mRNA expression
	vehicle					Kynurenic acid 5nM					Kynurenic acid 50nM					Kynurenic acid 500nM
GPR35	1.01104	0.804318	0.997119	1.01807	1.16945	1.14143	1.2149	1.28417	0.895545	1.20651	1.99654	1.15336	2.11526	1.3621	1.2149	1.41503	1.63675	1.61982	1.57189	1.8564

## Sheet: Fig S5F
	vehicle			Kynurenic 50			Kynurenic 500			Kynurenic 50 inh ML145			Kynurenic 50 inh CID
Valine	1.10509	0.950939	0.943972	0.711588	0.653829	0.839528	0.611374	0.607933	0.631285	0.808673	0.9137	0.895807	0.959197	0.934228	0.982551
Leucine	1.1107	0.945456	0.943841	0.712557	0.64454	0.824693	0.664322	0.650891	0.666078	0.808163	0.93162	0.924708	0.97381	0.947242	0.988861
Isoleucine	1.1231	0.944892	0.932012	0.689531	0.630001	0.805009	0.618472	0.612853	0.636713	0.795414	0.894615	0.881074	0.935291	0.916115	0.957447
