# Supplementary material for: Kynurenic acid mediates epicardial fat-induced lymphatic metabolic dysfunction in atrial fibrillation
Source: Nat Commun. 2026 May 19;17:6616. doi: 10.1038/s41467-026-72974-9 (PMC13381822; doi:10.1038/s41467-026-72974-9)
Supplement: Supplementary file 4 — Source data [file 41467_2026_72974_MOESM4_ESM.zip › Source data/Sup Figure 6.xlsx]

## Sheet: Fig S6C
	mRNA expression
	Control 1	Control 2	Control 3	Control 4	Control 5	Control 6	AngII 1	AngII 2	AngII 3	AngII 4	AngII 5	AngII 6
Prox1	0.799488	1.06966	1.19098	0.918371	1.04402	0.977486	0.390483	0.244572	0.279968	0.258517	0.316074	0.533416
Vegfc	1.1184	0.856447	1.34858	1.02203	0.827274	0.827274	0.607702	0.813062	0.512789	0.518148	0.490198	0.693245
Lyve1	0.627181	1.32588	0.748438	0.788375	0.748438	1.76168	0.937354	0.587095	0.672062	0.62057	0.758734	1.28046
Vegfr3	0.59871	0.817862	1.42892	0.855553	1.10568	1.19328	1.15003	0.943874	1.04729	0.717806	0.638017	1.11471

## Sheet: Fig S6D
	Relative protein expression
	Control 1	Control 2	Control 3	Control 4	Control 5	Control 6	Control 7	Control 8	Control 9	Control 10	Control 11	Control 12	AngII 1	AngII 2	AngII 3	AngII 4	AngII 5	AngII 6	AngII 7	AngII 8	AngII 9	AngII 10	AngII 11	AngII 12
ox-CaMKII/CAMKII	0.565849	0.788323	1.25046	1.287	1.02934	1.01285	1.20917	1.40015	1.06456	0.819105	0.699442	0.873755	0.704544	0.951891	1.46688	0.984421	1.07237	0.805407	0.794836	1.0995	1.01442	1.07955	0.708336	1.28993
p-RyR2/RyR2	0.721286	0.75045	0.657566	0.399384	0.640361	1.5511	1.68304	0.887789	1.25871	0.774096	1.67622		1.71834	0.807003	0.740524	0.782655	0.709813	1.77338	0.910805	0.970218	1.55929	0.761387	0.859406
Supplimental Fig.6D			Ox-CaMKII					Ox-CaMKII					CaMKII					CaMKII
			p-RyR2					p-RyR2					RyR2					RyR2
