# Supplementary material for: Kynurenic acid mediates epicardial fat-induced lymphatic metabolic dysfunction in atrial fibrillation
Source: Nat Commun. 2026 May 19;17:6616. doi: 10.1038/s41467-026-72974-9 (PMC13381822; doi:10.1038/s41467-026-72974-9)
Supplement: Supplementary file 4 — Source data [file 41467_2026_72974_MOESM4_ESM.zip › Source data/Sup Figure 7.xlsx]

## Sheet: Fig S7A
	mRNA expression of inflammatory genes																				mRNA expression of fibrosis genes
	Control 1	Control 2	Control 3	Control 4	Control 5	Control 6	AngII 1	AngII 2	AngII 3	AngII 4	AngII 5	AngII 6	AngII+VEGFC 1	AngII+VEGFC 2	AngII+VEGFC 3	AngII+VEGFC 4	AngII+VEGFC 5	AngII+VEGFC 6			Control 1	Control 2	Control 3	Control 4	Control 5	Control 6	AngII 1	AngII 2	AngII 3	AngII 4	AngII 5	AngII 6	AngII+VEGFC 1	AngII+VEGFC 2	AngII+VEGFC 3	AngII+VEGFC 4	AngII+VEGFC 5	AngII+VEGFC 6
Il6	1.57527	0.782196	1.24453	0.712322	0.685678		2.45479	4.34875	2.41262	3.08571	1.77843		2.21238	0.798632	1.42959	1.25319	0.920572	2.781		Tgfb1	0.803065	0.684721	1.15957	0.951707	1.19631	1.20463	2.12666	0.978463	1.97738	1.03068	1.58952	1.7515	0.98016	0.465254	0.744111	1.08379	0.716277	0.652292
Ccl2	1.01614	0.69887	1.43206	0.866394	0.811181	1.17535	2.93785	3.6505	3.57538	2.02524	2.56347	3.01	0.640866	0.162453	0.344624	0.419894	0.344624	0.275749		Col1a1	0.733959	1.1557	0.919404	1.27347	0.981984	0.935475	5.55494	3.44325	10.4019	3.33751	3.92794	2.5825	1.30928	0.654639	3.47924	2.55579	0.925799	2.91556
F4/80	1.09963	1.13841	0.921477	0.931107	0.672227	1.23715	4.47541	2.29265	1.5284	2.16898	1.12274		0.587239	0.612176	0.497242	0.700773	0.460738			Col3a1	1.09614	0.981071	0.91855	1.07358	0.830717	1.09994	3.89718	3.00514	5.88658	2.3415	1.49737	3.18751	1.53947	0.522111	2.8628	2.99474	1.09994	1.39709

## Sheet: Fig S7B
	Control 1	Control 2	Control 3	Control 4	Control 5	Control 6	AngII 1	AngII 2	AngII 3	AngII 4	AngII 5	AngII 6	AngII+VEGFC 1	AngII+VEGFC 2	AngII+VEGFC 3	AngII+VEGFC 4	AngII+VEGFC 5	AngII+VEGFC 6
Fibrosis area (%)	5.80143	6.14366	5.58371	5.17623	5.98247	5.23914	13.5166	16.484	15.5635	15.3974	18.9652	13.3029	7.10099	8.15497	8.9504	6.19264	5.47702	7.56551

## Sheet: Fig S7C
	Control 1	Control 2	Control 3	Control 4	Control 5	Control 6	AngII 1	AngII 2	AngII 3	AngII 4	AngII 5	AngII 6	AngII+VEGFC 1	AngII+VEGFC 2	AngII+VEGFC 3	AngII+VEGFC 4	AngII+VEGFC 5	AngII+VEGFC 6
F4/80-positive area (％)	0.037667	0.036333	0.046333	0.045333	0.033	0.031667	0.083333	0.076333	0.091333	0.122	0.109667	0.106	0.042667	0.051	0.0455	0.075333	0.04	0.037667

## Sheet: Fig S7E
	Relative Fluorescence Intensity
	Control 1	Control 2	Control 3	Control 4	Control 5	AngII 1	AngII 2	AngII 3	AngII 4	AngII 5	AngII+VEGFC 1	AngII+VEGFC 2	AngII+VEGFC 3	AngII+VEGFC 4	AngII+VEGFC 5
DHE	1.05825	0.953096	0.977485	0.994632	1.01653	1.67931	1.72865	1.77166	1.41444	1.58793	1.26954	1.31099	1.40246	1.45307	1.46458

## Sheet: Fig S7G
	Relative protein expression
	Control 1	Control 2	Control 3	Control 4	AngII 1	AngII 2	AngII 3	AngII 4	AngII+VEGFC 1	AngII+VEGFC 2	AngII+VEGFC 3	AngII+VEGFC 4		Supplemental Fig. 7F			MDA					βactin
MDA	0.891558	1.19357	1.04423	0.870648	1.29083	1.50317	1.21331	1.67055	1.1235	1.31629	1.31592	0.992072
ox-CaMKII/CAMKII	1.17004	0.888289	0.900982	1.04069	2.03915	1.40018	1.60405	1.36698	1.70127	1.56538	1.62481	1.31344
p-RyR2/RyR2	1.58554	0.830155	0.483276	1.10103	4.78736	3.46916	3.10736	4.6255	6.37681	2.27996	3.61063	5.09641
																	ox-CaMKII					CaMKII
																	p-RyR2					RyR2

## Sheet: Fig S7I
	Relative protein expression
	Control 1	Control 2	Control 3	Control 4	AngII 1	AngII 2	AngII 3	AngII 4	AngII+VEGFC 1	AngII+VEGFC 2	AngII+VEGFC 3	AngII+VEGFC 4		Supplemental Fig. 7H			NLRP3					ASC					βactin
NLRP3	0.986273	1.01047	1.0831	0.92016	1.22152	1.70852	1.49026	1.49204	1.2738	1.2581	1.57323	1.64294
ASC	1.10596	1.09708	1.06901	0.727951	1.63935	1.63322	1.65814	1.43552	1.41683	1.27594	1.78853	1.82114
Casp1-p20/Pro-Casp1	1.07613	1.21767	0.868828	0.837377	1.62508	2.11796	1.63919	1.56451	2.02721	2.31429	1.78477	2.45827
Pro-IL1β	0.837296	1.18068	1.16446	0.817563	1.36788	2.34577	2.06189	1.33789	1.78887	1.87403	1.30417	2.04599
IL1β	1.02082	1.18643	1.00456	0.788188	1.19457	1.56281	1.5705	1.17612	1.05623	1.18243	0.934846	1.39346
																	Casp1-p20, Pro-Casp1					IL-1β, Pro-IL1β
