# Supplementary material for: Kynurenic acid mediates epicardial fat-induced lymphatic metabolic dysfunction in atrial fibrillation
Source: Nat Commun. 2026 May 19;17:6616. doi: 10.1038/s41467-026-72974-9 (PMC13381822; doi:10.1038/s41467-026-72974-9)
Supplement: Supplementary file 4 — Source data [file 41467_2026_72974_MOESM4_ESM.zip › Source data/Sup Figure 8.xlsx]

## Sheet: Fig S8C
	Relative protein expression
	HFD-vehicle 1	HFD-vehicle 2	HFD-vehicle 3	HFD-vehicle 4	HFD-vehicle 5	HFD-vehicle 6	HFD-LY3437943 1	HFD-LY3437943 2	HFD-LY3437943 3	HFD-LY3437943 4	HFD-LY3437943 5	HFD-LY3437943 6		Supplemental Fig. 8B			NLRP3					ASC					βactin
NLRP3	1.02987	0.59821	0.331259	1.2603	1.10403	1.67633	1.13225	0.682589	0.951796	1.04759	1.47045	1.0676
ASC	1.25312	1.3288	0.643085	0.592062	1.0613	1.12163	1.63691	0.958581	1.04476	1.08885	1.18231	0.961209
Casp1-p20/Pro-Casp1	1.49884	1.07424	0.874612	0.853536	0.90682	0.791951	0.928839	0.824395	0.801761	0.655574	1.00465	1.01602
IL1β/Pro-IL1β	1.33023	0.770129	0.971542	0.970847	0.837558	1.11969	1.8121	0.980009	0.920162	0.768475	1.02671	0.954869
																	Casp1-p20, Pro-Casp1					IL-1β, Pro-IL1β

## Sheet: Fig S8E
	mRNA expression
	HFD-vehicle(1week) 1	HFD-vehicle(1week) 2	HFD-vehicle(1week) 3	HFD-vehicle(1week) 4	HFD-vehicle(1week) 5	HFD-LY3437943(1week) 1	HFD-LY3437943(1week) 2	HFD-LY3437943(1week) 3	HFD-LY3437943(1week) 4	HFD-LY3437943(1week) 5
Prox1	0.963217	1.16953	1.01462	0.963217	0.889418	1.25783	1.45491	1.75435	1.82885	1.67126
Lyve1	0.986678	0.959697	0.826824	1.16931	1.0575	1.31099	1.02147	0.539858	0.704979	0.57064
Vegfc	1.33425	1.19419	0.868156	0.950018	0.653394	0.810018	1.24922	1.11808	0.862159	1.05411
Vegfr3	1.32906	1.18133	0.946327	0.864784	0.678495	1.07208	1.97988	1.56418	1.50568	1.19782
Nlrp3	0.544247	1.1191	0.715654	1.52873	1.09227	1.23742	1.36352	1.14261	0.842258	1.01209
Asc	0.845239	0.957558	1.11917	0.865996	1.21203	0.591492	1.03342	1.13087	1.25044	0.751285
Caspase1	0.997521	0.838812	0.883572	1.15783	1.12227	0.976992	0.883572	1.04349	0.753364	0.889717
Il1b	0.99883	1.37393	0.800133	0.951524	0.87558	1.56733	1.56733	1.17146	0.828349	1.54575

## Sheet: Fig S8G
	mRNA expression
	NFD 4weeks 1	NFD 4weeks 2	NFD 4weeks 3	NFD 4weeks 4	NFD 4weeks 5	HFD 4weeks 1	HFD 4weeks 2	HFD 4weeks 3	HFD 4weeks 4	HFD 4weeks 5
Prox1	1.04616	0.976098	0.979487	0.959329	1.03893	0.352354	0.541524	0.507014	0.528545	0.315366
Lyve1	0.960142	1.13392	1.01138	1.04704	0.84752	0.827206	0.658073	0.620421	0.862334	1.00091
Vegfc	1.20345	0.994596	0.921581	0.799507	1.08086	0.698427	0.693603	0.608016	0.764285	0.75638
Vegfr3	1.30459	0.8697	1.1162	0.854759	0.854759	1.08567	0.757118	0.577779	0.906633	0.98869
Nlrp3	1.18056	1.40393	0.932694	0.823292	0.659514	1.14828	0.965586	0.849377	0.829019	1.17648
Asc	1.1578	1.1498	0.771846	0.973589	0.946966	0.865367	0.774525	0.980361	1.03626	0.976969
Caspase1	0.984239	1.30322	0.984239	0.950712	0.77759	1.15036	1.11503	0.947423	0.931147	1.01895
Il1b	1.29611	0.817443	1.45316	0.726578	0.70671	0.985679	0.696981	1.71617	0.496268	0.786866

## Sheet: Fig S8I
	Relative protein expression
	NFD 4weeks 1	NFD 4weeks 2	NFD 4weeks 3	NFD 4weeks 4	NFD 4weeks 5	NFD 4weeks 6	HFD 4weeks 1	HFD 4weeks 2	HFD 4weeks 3	HFD 4weeks 4	HFD 4weeks 5	HFD 4weeks 6		Supplemental Fig. 8H			PROX1					NLRP3					ASC
PROX1	0.997956	0.645263	0.911725	1.06284	1.34273	1.03949	0.349239	0.671781	0.583177	0.592044	1.06575	0.439123
NLRP3	0.542325	1.03153	1.03875	0.826074	1.14621	1.4151	1.04544	0.908178	0.79598	0.910434	0.868374	1.19317
ASC	0.549909	0.549909	0.9295	0.518353	0.615291	2.13798	0.758999	0.758999	0.658073	0.712853	1.74661	0.977418
Casp1-p20/Pro-Casp1	0.687954	1.39027	1.36822	0.92471	0.623317	1.00553	1.11792	1.25053	1.50888	0.922339	1.3978	1.03162
IL1β/Pro-IL1β	1.19975	0.837282	0.901788	0.510039	1.82394	0.727199	0.745759	0.803019	0.310658	1.01819	2.57297	1.77481
																	βactin					Casp1-p20, Pro-Casp1					IL-1β, Pro-IL1β
