# Supplementary material for: Kynurenic acid mediates epicardial fat-induced lymphatic metabolic dysfunction in atrial fibrillation
Source: Nat Commun. 2026 May 19;17:6616. doi: 10.1038/s41467-026-72974-9 (PMC13381822; doi:10.1038/s41467-026-72974-9)
Supplement: Supplementary file 4 — Source data [file 41467_2026_72974_MOESM4_ESM.zip › Source data/Sup Figure 9.xlsx]

## Sheet: Fig S9A
	mRNA expression of Ido1
	HFD-vehicle 1	HFD-vehicle 2	HFD-vehicle 3	HFD-vehicle 4	HFD-vehicle 5	HFD-LY3437943 1	HFD-LY3437943 2	HFD-LY3437943 3
IngWAT	1.14152	0.862119	1.41026	0.871129	0.714972	2.43	2.65914	2.32295
EpiWAT	0.784817	1.0833	0.630876	0.92046	1.58055	9.64932	8.3422	2.3221

## Sheet: Fig S9C
	mRNA expression
	HFD-vehicle 1	HFD-vehicle 2	HFD-vehicle 3	HFD-vehicle 4	HFD-vehicle 5	HFD-LY3437943 1	HFD-LY3437943 2	HFD-LY3437943 3	HFD-LY3437943 4	HFD-LY3437943 5
Kat1	0.682807	0.979115	1.85903	0.602716	0.876332	0.826193	0.781626	0.685178	0.744606	0.481147
Kat2	0.203656	0.586096	2.21025			1.55747	0.082997	0.535593	0.11496	0.08834
Kat3	1.29004	1.06616	0.868995	0.575314	1.19949	1.75615	1.99643	2.93309	3.71258	4.53915
Kat4	0.876266	0.968914	1.17238	0.98244		1.8018	1.76472	2.01313	1.02771	2.98854
Kmo	0.853847	1.52843	1.5444	0.540381	0.532941	1.1073	0.705662	0.649341	0.531098	0.793911
Kynu	0.703497	1.41188	0.634027	1.2506		1.13888	0.720773	0.577389	0.610311	0.475533
